# Supplementary material for: Facile transmetallation of [SbIII(DOTA)]− renders it unsuitable for medical applications
Source: RSC Adv. 2022 Feb 16;12(10):5772–81. doi: 10.1039/d2ra00642a (PMC8981601; doi:10.1039/d2ra00642a)
Supplement: RA-012-D2RA00642A-s002 [file RA-012-D2RA00642A-s002.cif]

# Electronic Supplementary Material (ESI) for RSC Advances.
# This journal is © The Royal Society of Chemistry 2022

####################################################################### 
# 
# This file contains crystal structure data downloaded from the 
# Cambridge Structural Database (CSD) hosted by the Cambridge 
# Crystallographic Data Centre (CCDC).
# 
# Full information about CCDC data access policies and citation 
# guidelines are available at http://www.ccdc.cam.ac.uk/access/V1 
# 
# Audit and citation data items may have been added by the CCDC. 
# Please retain this information to preserve the provenance of 
# this file and to allow appropriate attribution of the data. 
# 
#######################################################################

data_H6DOTAtwin
_database_code_depnum_ccdc_archive 'CCDC 2128465'
loop_
_audit_author_name
_audit_author_address
'Vickie McKee'
;Dublin City Univ and Univ Southern Denmark
Ireland
;
_audit_update_record             
;
2021-12-14 deposited with the CCDC.	2022-02-07 downloaded from the CCDC.
;
_audit_creation_date             2021-11-11
_audit_creation_method           
;
Olex2 1.3
(compiled 2020.11.12 svn.r5f609507 for OlexSys, GUI svn.r6272)
;
_shelx_SHELXL_version_number     2018/3
_chemical_name_common            ?
_chemical_name_systematic        ?
_chemical_formula_moiety         'C16 H30 N4 O8, 2(Cl), C2 H6 O S, 4(H2 O)'
_chemical_formula_sum            'C18 H44 Cl2 N4 O13 S'
_chemical_formula_weight         627.53
_chemical_melting_point          ?
_chemical_oxdiff_formula         C18H40N4O5ClS
loop_
_atom_type_symbol
_atom_type_description
_atom_type_scat_dispersion_real
_atom_type_scat_dispersion_imag
_atom_type_scat_source
C C 0.0181 0.0091 'International Tables Vol C Tables 4.2.6.8 and 6.1.1.4'
H H 0.0000 0.0000 'International Tables Vol C Tables 4.2.6.8 and 6.1.1.4'
N N 0.0311 0.0180 'International Tables Vol C Tables 4.2.6.8 and 6.1.1.4'
O O 0.0492 0.0322 'International Tables Vol C Tables 4.2.6.8 and 6.1.1.4'
S S 0.3331 0.5567 'International Tables Vol C Tables 4.2.6.8 and 6.1.1.4'
Cl Cl 0.3639 0.7018 'International Tables Vol C Tables 4.2.6.8 and 6.1.1.4'

_shelx_space_group_comment       
;
The symmetry employed for this shelxl refinement is uniquely defined
by the following loop, which should always be used as a source of
symmetry information in preference to the above space-group names.
They are only intended as comments.
;
_space_group_crystal_system      monoclinic
_space_group_IT_number           14
_space_group_name_H-M_alt        'P 1 21/n 1'
_space_group_name_Hall           '-P 2yn'
loop_
_space_group_symop_operation_xyz
'x, y, z'
'-x+1/2, y+1/2, -z+1/2'
'-x, -y, -z'
'x-1/2, -y-1/2, z-1/2'

_cell_length_a                   11.1185(2)
_cell_length_b                   21.3172(4)
_cell_length_c                   12.1038(2)
_cell_angle_alpha                90
_cell_angle_beta                 90.5130(10)
_cell_angle_gamma                90
_cell_volume                     2868.67(9)
_cell_formula_units_Z            4
_cell_measurement_reflns_used    13228
_cell_measurement_temperature    100.00(10)
_cell_measurement_theta_max      74.5250
_cell_measurement_theta_min      16.1420
_shelx_estimated_absorpt_T_max   ?
_shelx_estimated_absorpt_T_min   ?
_exptl_absorpt_coefficient_mu    3.310
_exptl_absorpt_correction_T_max  -0.010
_exptl_absorpt_correction_T_min  10000000.000
_exptl_absorpt_correction_type   analytical
_exptl_absorpt_process_details   
;
CrysAlisPro 1.171.40.81a (Rigaku Oxford Diffraction, 2020)
Analytical numeric absorption correction using a multifaceted crystal
model based on expressions derived by R.C. Clark & J.S. Reid.
(Clark, R. C. & Reid, J. S. (1995). Acta Cryst. A51, 887-897)
Empirical absorption correction using spherical harmonics,
implemented in SCALE3 ABSPACK scaling algorithm.
;
_exptl_absorpt_special_details   ?
_exptl_crystal_colour            colourless
_exptl_crystal_density_diffrn    1.453
_exptl_crystal_density_meas      ?
_exptl_crystal_density_method    ?
_exptl_crystal_description       plate
_exptl_crystal_F_000             1336
loop_
_exptl_crystal_face_index_h
_exptl_crystal_face_index_k
_exptl_crystal_face_index_l
_exptl_crystal_face_perp_dist
0 1 0 0.0088
0 -1 0 0.0097
1 0 -1 0.0608
-2 -1 -1 0.0487
2 1 2 0.0657
0 1 2 0.0457
-1 -1 -2 0.0712

_exptl_crystal_size_max          0.158
_exptl_crystal_size_mid          0.134
_exptl_crystal_size_min          0.018
loop_
_exptl_oxdiff_crystal_face_indexfrac_h
_exptl_oxdiff_crystal_face_indexfrac_k
_exptl_oxdiff_crystal_face_indexfrac_l
_exptl_oxdiff_crystal_face_x
_exptl_oxdiff_crystal_face_y
_exptl_oxdiff_crystal_face_z
-0.0020 1.0004 0.0028 0.0418 -0.0570 0.0154
0.0020 -1.0004 -0.0028 -0.0418 0.0570 -0.0154
1.0249 0.0190 -0.9706 -0.1520 -0.1093 0.0084
-1.9723 -1.0040 -1.0626 0.0790 0.0692 -0.2963
1.9472 0.9925 2.0629 -0.0179 -0.0004 0.3844
-0.0523 0.9775 2.0035 0.1639 0.0807 0.1916
-0.9475 -0.9850 -2.0332 -0.0730 -0.0401 -0.2880

_exptl_transmission_factor_max   ?
_exptl_transmission_factor_min   ?
_diffrn_reflns_av_R_equivalents  ?
_diffrn_reflns_av_unetI/netI     0.0309
_diffrn_reflns_Laue_measured_fraction_full 1.000
_diffrn_reflns_Laue_measured_fraction_max 0.992
_diffrn_reflns_limit_h_max       13
_diffrn_reflns_limit_h_min       -12
_diffrn_reflns_limit_k_max       26
_diffrn_reflns_limit_k_min       -26
_diffrn_reflns_limit_l_max       15
_diffrn_reflns_limit_l_min       -14
_diffrn_reflns_number            9137
_diffrn_reflns_point_group_measured_fraction_full 1.000
_diffrn_reflns_point_group_measured_fraction_max 0.992
_diffrn_reflns_theta_full        67.684
_diffrn_reflns_theta_max         74.669
_diffrn_reflns_theta_min         4.148
_diffrn_ambient_environment      N~2~
_diffrn_ambient_temperature      100.00(10)
_diffrn_detector                 'CCD plate'
_diffrn_detector_area_resol_mean 5.2923
_diffrn_detector_type            AtlasS2
_diffrn_measured_fraction_theta_full 1.000
_diffrn_measured_fraction_theta_max 0.992
_diffrn_measurement_details      
;
List of Runs (angles in degrees, time in seconds):

  # Type    Start    End  Width  t~exp~   \w     \q     \k     \f   Frames
#--------------------------------------------------------------------------
  1  \w    -66.00  16.00   1.00    2.57    --    0.58 -38.00 -60.00   82
  2  \w    -66.00  16.00   1.00    2.57    --    0.58 -38.00  90.00   82
  3  \w    -22.00  68.00   1.00    2.57    --   -0.58  57.00 150.00   90
  4  \w     28.00 107.00   1.00   10.30    --  100.40 -94.00 -30.00   79
  5  \w     33.00  68.00   1.00   10.30    --  100.40 -61.00-120.00   35
  6  \w     24.00 176.00   1.00   10.30    --  100.40   0.00-150.00  152
  7  \w     88.00 169.00   1.00   10.30    --  100.40  30.00   0.00   81
  8  \w     88.00 169.00   1.00   10.30    --  100.40  30.00  60.00   81
  9  \w     78.00 168.00   1.00   10.30    --  100.40  61.00  30.00   90
 10  \w     82.00 167.00   1.00   10.30    --  100.40  45.00 -30.00   85
 11  \w     33.00  68.00   1.00   10.30    --  100.40 -61.00  30.00   35
 12  \w     33.00  68.00   1.00   10.30    --  100.40 -61.00 -30.00   35
 13  \w     33.00 112.00   1.00   10.30    --  100.40-125.00 -30.00   79
 14  \w     33.00 112.00   1.00   10.30    --  100.40-125.00-150.00   79
 15  \w     33.00 112.00   1.00   10.30    --  100.40-125.00-180.00   79
 16  \w     33.00 112.00   1.00   10.30    --  100.40-125.00 -90.00   79
 17  \w     33.00 112.00   1.00   10.30    --  100.40-125.00-120.00   79
 18  \w     33.00  68.00   1.00   10.30    --  100.40 -61.00  60.00   35
 19  \w     31.00 108.00   1.00   10.30    --  100.40-110.00  78.00   77
 20  \w     33.00 112.00   1.00   10.30    --  100.40-125.00 150.00   79
 21  \w    -72.00  15.00   1.00    2.57    --    0.58 -19.00-180.00   87
 22  \w    -67.00  15.00   1.00    2.57    --   -0.58 -38.00-120.00   82
 23  \w    -77.00 -15.00   1.00   10.30    --  -82.50  61.00  30.00   62
 24  \w    -73.00  15.00   1.00    2.57    --   -0.58 -19.00   0.00   88
 25  \w   -150.00 -60.00   1.00   10.30    --  -82.50 -61.00 -97.90   90
 26  \w   -150.00 -59.00   1.00   10.30    --  -82.50 -64.00 -39.75   91
;
_diffrn_measurement_device       'four-circle diffractometer'
_diffrn_measurement_device_type  'XtaLAB Synergy, Dualflex, AtlasS2'
_diffrn_measurement_method       '\w scans'
_diffrn_orient_matrix_type       
'CrysAlisPro convention (1999,Acta A55,543-557)'
_diffrn_orient_matrix_UB_11      -0.0929957000
_diffrn_orient_matrix_UB_12      0.0413894000
_diffrn_orient_matrix_UB_13      0.0591736000
_diffrn_orient_matrix_UB_21      -0.0420870000
_diffrn_orient_matrix_UB_22      -0.0572333000
_diffrn_orient_matrix_UB_23      0.0670848000
_diffrn_orient_matrix_UB_31      0.0936517000
_diffrn_orient_matrix_UB_32      0.0153265000
_diffrn_orient_matrix_UB_33      0.0905816000
_diffrn_radiation_monochromator  mirror
_diffrn_radiation_probe          x-ray
_diffrn_radiation_type           'Cu K\a'
_diffrn_radiation_wavelength     1.54184
_diffrn_source                   'micro-focus sealed X-ray tube'
_diffrn_source_type              'PhotonJet (Cu) X-ray Source'
_reflns_Friedel_coverage         0.000
_reflns_Friedel_fraction_full    .
_reflns_Friedel_fraction_max     .
_reflns_number_gt                6924
_reflns_number_total             9137
_reflns_special_details          
;
 _reflns_Friedel_fraction is defined as the number of unique
 Friedel pairs measured divided by the number that would be
 possible theoretically, ignoring centric projections and
 systematic absences. Completness statistics refer to single and
 composite reflections containing twin component 1 only.
;
_reflns_threshold_expression     'I > 2\s(I)'
_computing_cell_refinement       'CrysAlisPro 1.171.40.81a (Rigaku OD, 2020)'
_computing_data_collection       'CrysAlisPro 1.171.40.81a (Rigaku OD, 2020)'
_computing_data_reduction        'CrysAlisPro 1.171.40.81a (Rigaku OD, 2020)'
_computing_molecular_graphics    'Mercury (Macrae at al., 2008)'
_computing_publication_material  
'Olex2 (Dolomanov et al. 2009), PublCIF (Westrip, 2010)'
_computing_structure_solution    'SHELXT (Sheldrick 2015)'
_computing_structure_refinement  'SHELXL-2018/3 (Sheldrick, 2015a)'
_refine_diff_density_max         1.080
_refine_diff_density_min         -0.913
_refine_diff_density_rms         0.081
_refine_ls_extinction_coef       .
_refine_ls_extinction_method     none
_refine_ls_goodness_of_fit_ref   0.997
_refine_ls_hydrogen_treatment    mixed
_refine_ls_matrix_type           full
_refine_ls_number_parameters     393
_refine_ls_number_reflns         9137
_refine_ls_number_restraints     15
_refine_ls_R_factor_all          0.0590
_refine_ls_R_factor_gt           0.0447
_refine_ls_restrained_S_all      0.998
_refine_ls_shift/su_max          0.000
_refine_ls_shift/su_mean         0.000
_refine_ls_structure_factor_coef Fsqd
_refine_ls_weighting_details     
'w=1/[\s^2^(Fo^2^)+(0.0900P)^2^] where P=(Fo^2^+2Fc^2^)/3'
_refine_ls_weighting_scheme      calc
_refine_ls_wR_factor_gt          0.1258
_refine_ls_wR_factor_ref         0.1310
_refine_special_details          'Refined as a 2-component twin.,Twin'
_olex2_refinement_description    
;
1. Twinned data refinement
 Scales: 0.75035
 0.24965
2. Restrained distances
 O1-H1 = O4-H4 = O6-H6 = O8-H8 = O11-H11C = O11-H11D = O12-H12A = O12-H12B
 0.83 with sigma of 0.02
 O13-H13C = O13-H13D = O14-H14C = O14-H14D = O11'-H11E = O11'-H11F
 0.83 with sigma of 0.02
 H11C-H11D
 1.35 with sigma of 0.02
3. Others
 Fixed Sof: O11(0.9) H11C(0.9) H11D(0.9) Cl2(0.9) O11'(0.1) H11E(0.1)
 H11F(0.1) Cl2'(0.1)
4.a Riding coordinates:
 O11'(H11E,H11F)
4.b Secondary CH2 refined with riding coordinates:
 C1(H1A,H1B), C2(H2A,H2B), C3(H3A,H3B), C5(H5A,H5B), C6(H6A,H6B), C7(H7A,H7B),
 C9(H9A,H9B), C10(H10A,H10B), C11(H11A,H11B), C13(H13A,H13B), C14(H14A,H14B),
 C15(H15A,H15B)
4.c Idealised Me refined as rotating group:
 C22(H22A,H22B,H22C), C21(H21A,H21B,H21C)
4.d Idealised tetrahedral OH refined as rotating group with stretchable bonds:
 O1(H1), O4(H4), O6(H6)
;
_atom_sites_solution_hydrogens   mixed
_atom_sites_solution_primary     dual
_atom_sites_solution_secondary   difmap
loop_
_atom_site_label
_atom_site_type_symbol
_atom_site_fract_x
_atom_site_fract_y
_atom_site_fract_z
_atom_site_U_iso_or_equiv
_atom_site_adp_type
_atom_site_occupancy
_atom_site_site_symmetry_order
_atom_site_calc_flag
_atom_site_refinement_flags_posn
_atom_site_refinement_flags_adp
_atom_site_refinement_flags_occupancy
_atom_site_disorder_assembly
_atom_site_disorder_group
O1 O 0.82198(15) 0.25750(8) 0.30974(13) 0.0223(4) Uani 1 1 d D . . . .
H1 H 0.8350(18) 0.2952(10) 0.316(2) 0.033 Uiso 1 1 calc DR U . . .
O2 O 0.68942(16) 0.28917(9) 0.18091(15) 0.0282(4) Uani 1 1 d . . . . .
O3 O 0.94563(14) 0.26646(8) 0.54475(12) 0.0195(3) Uani 1 1 d . . . . .
O4 O 1.10108(15) 0.29305(8) 0.43653(13) 0.0211(4) Uani 1 1 d D . . . .
H4 H 1.0867(17) 0.3274(10) 0.457(2) 0.032 Uiso 1 1 calc DR U . . .
O5 O 0.66444(14) 0.26577(8) 0.66795(13) 0.0211(3) Uani 1 1 d . . . . .
O6 O 0.80811(15) 0.30273(8) 0.78129(14) 0.0214(3) Uani 1 1 d D . . . .
H6 H 0.777(2) 0.3359(9) 0.768(2) 0.032 Uiso 1 1 calc DR U . . .
O7 O 0.54081(15) 0.26013(8) 0.43245(13) 0.0210(3) Uani 1 1 d . . . . .
O8 O 0.39389(16) 0.28805(9) 0.54915(14) 0.0244(4) Uani 1 1 d D . . . .
H8 H 0.402(3) 0.3191(12) 0.516(3) 0.037 Uiso 1 1 d D U . . .
N1 N 0.72333(16) 0.14205(9) 0.32968(14) 0.0142(4) Uani 1 1 d . . . . .
N2 N 0.94156(16) 0.14607(9) 0.47191(14) 0.0134(4) Uani 1 1 d . . . . .
H2 H 0.879(3) 0.1681(15) 0.478(2) 0.020 Uiso 1 1 d . U . . .
N3 N 0.77646(15) 0.14763(8) 0.66203(14) 0.0131(4) Uani 1 1 d . . . . .
N4 N 0.55987(16) 0.14269(9) 0.52289(14) 0.0141(4) Uani 1 1 d . . . . .
H4A H 0.623(3) 0.1655(15) 0.517(2) 0.021 Uiso 1 1 d . U . . .
C1 C 0.83945(19) 0.11571(11) 0.29471(16) 0.0154(4) Uani 1 1 d . . . . .
H1A H 0.883849 0.147418 0.254569 0.018 Uiso 1 1 calc R U . . .
H1B H 0.824957 0.080738 0.245088 0.018 Uiso 1 1 calc R U . . .
C2 C 0.91452(19) 0.09345(10) 0.39255(17) 0.0147(4) Uani 1 1 d . . . . .
H2A H 0.871575 0.060507 0.430930 0.018 Uiso 1 1 calc R U . . .
H2B H 0.989464 0.075955 0.366055 0.018 Uiso 1 1 calc R U . . .
C3 C 0.6760(2) 0.18427(11) 0.24358(18) 0.0188(5) Uani 1 1 d . . . . .
H3A H 0.589908 0.188434 0.253264 0.023 Uiso 1 1 calc R U . . .
H3B H 0.688975 0.164956 0.172101 0.023 Uiso 1 1 calc R U . . .
C4 C 0.7308(2) 0.24880(11) 0.24256(18) 0.0206(5) Uani 1 1 d . . . . .
C5 C 0.97626(19) 0.12123(10) 0.58435(17) 0.0149(4) Uani 1 1 d . . . . .
H5A H 1.016667 0.154075 0.625881 0.018 Uiso 1 1 calc R U . . .
H5B H 1.032424 0.086795 0.575663 0.018 Uiso 1 1 calc R U . . .
C6 C 0.86815(19) 0.09852(10) 0.64901(17) 0.0148(4) Uani 1 1 d . . . . .
H6A H 0.832527 0.062883 0.611146 0.018 Uiso 1 1 calc R U . . .
H6B H 0.894735 0.084548 0.721486 0.018 Uiso 1 1 calc R U . . .
C7 C 1.03711(19) 0.18890(11) 0.42933(18) 0.0163(4) Uani 1 1 d . . . . .
H7A H 1.031553 0.191282 0.349412 0.020 Uiso 1 1 calc R U . . .
H7B H 1.115780 0.172430 0.448907 0.020 Uiso 1 1 calc R U . . .
C8 C 1.02220(19) 0.25373(11) 0.47829(17) 0.0156(4) Uani 1 1 d . . . . .
C9 C 0.66303(18) 0.12012(10) 0.70192(17) 0.0147(4) Uani 1 1 d . . . . .
H9A H 0.616899 0.152186 0.739472 0.018 Uiso 1 1 calc R U . . .
H9B H 0.681154 0.087200 0.754829 0.018 Uiso 1 1 calc R U . . .
C10 C 0.58842(19) 0.09320(10) 0.60810(17) 0.0152(4) Uani 1 1 d . . . . .
H10A H 0.632181 0.059161 0.573633 0.018 Uiso 1 1 calc R U . . .
H10B H 0.514102 0.076282 0.637065 0.018 Uiso 1 1 calc R U . . .
C11 C 0.81899(19) 0.19642(10) 0.73833(17) 0.0149(4) Uani 1 1 d . . . . .
H11A H 0.904323 0.203062 0.727127 0.018 Uiso 1 1 calc R U . . .
H11B H 0.808317 0.182018 0.813629 0.018 Uiso 1 1 calc R U . . .
C12 C 0.75404(19) 0.25766(11) 0.72332(17) 0.0158(4) Uani 1 1 d . . . . .
C13 C 0.52698(19) 0.11412(11) 0.41287(17) 0.0167(4) Uani 1 1 d . . . . .
H13A H 0.485130 0.145123 0.368211 0.020 Uiso 1 1 calc R U . . .
H13B H 0.472609 0.079203 0.424500 0.020 Uiso 1 1 calc R U . . .
C14 C 0.63687(19) 0.09112(11) 0.35096(17) 0.0158(4) Uani 1 1 d . . . . .
H14A H 0.676325 0.058533 0.393889 0.019 Uiso 1 1 calc R U . . .
H14B H 0.611373 0.072905 0.281150 0.019 Uiso 1 1 calc R U . . .
C15 C 0.4625(2) 0.18553(11) 0.56230(18) 0.0179(4) Uani 1 1 d . . . . .
H15A H 0.469647 0.191009 0.641641 0.022 Uiso 1 1 calc R U . . .
H15B H 0.384554 0.167021 0.546344 0.022 Uiso 1 1 calc R U . . .
C16 C 0.47168(19) 0.24851(11) 0.50586(17) 0.0174(4) Uani 1 1 d . . . . .
Cl1 Cl 0.74656(5) 0.45355(2) 0.99820(4) 0.01736(14) Uani 1 1 d . . . . .
S21 S 0.81864(6) 0.41904(3) 0.37503(5) 0.02728(17) Uani 1 1 d . . . . .
O21 O 0.89401(16) 0.37045(9) 0.31445(15) 0.0303(4) Uani 1 1 d . . . . .
C22 C 0.6857(3) 0.42938(16) 0.2942(2) 0.0402(7) Uani 1 1 d . . . . .
H22A H 0.706740 0.444306 0.222064 0.060 Uiso 1 1 calc R U . . .
H22B H 0.634325 0.459393 0.329378 0.060 Uiso 1 1 calc R U . . .
H22C H 0.644330 0.390018 0.287483 0.060 Uiso 1 1 calc R U . . .
C21 C 0.7517(3) 0.37781(15) 0.4882(2) 0.0348(6) Uani 1 1 d . . . . .
H21A H 0.710143 0.341442 0.460864 0.052 Uiso 1 1 calc R U . . .
H21B H 0.695743 0.404884 0.524899 0.052 Uiso 1 1 calc R U . . .
H21C H 0.813357 0.365070 0.539526 0.052 Uiso 1 1 calc R U . . .
O12 O 0.95049(19) 0.47588(11) 0.65149(16) 0.0331(4) Uani 1 1 d D . . . .
H12A H 0.890(2) 0.4630(19) 0.674(3) 0.050 Uiso 1 1 d D U . . .
H12B H 0.943(4) 0.5098(12) 0.632(3) 0.050 Uiso 1 1 d D U . . .
O14 O 0.54803(17) 0.46654(10) 0.66225(15) 0.0311(4) Uani 1 1 d D . . . .
H14C H 0.506(3) 0.4475(17) 0.618(3) 0.047 Uiso 1 1 d D U . . .
H14D H 0.553(3) 0.4997(13) 0.629(3) 0.047 Uiso 1 1 d D U . . .
O13 O 0.75020(16) 0.42090(9) 0.75481(14) 0.0232(4) Uani 1 1 d D . . . .
H13C H 0.752(3) 0.4344(16) 0.8166(19) 0.035 Uiso 1 1 d D U . . .
H13D H 0.689(2) 0.4323(16) 0.728(3) 0.035 Uiso 1 1 d D U . . .
O11 O 1.0881(2) 0.41412(11) 0.4932(2) 0.0247(5) Uani 0.9 1 d D . P A 1
H11C H 1.046(3) 0.4345(17) 0.538(3) 0.037 Uiso 0.9 1 d D U P B 1
H11D H 1.1603(18) 0.420(2) 0.504(3) 0.037 Uiso 0.9 1 d D U P C 1
Cl2 Cl 0.36637(10) 0.42217(4) 0.48079(6) 0.02488(18) Uani 0.9 1 d . . P D 1
O11' O 0.404(3) 0.4114(16) 0.473(3) 0.045(10) Uiso 0.1 1 d D . P E 2
H11E H 0.451504 0.431951 0.434286 0.067 Uiso 0.1 1 d DR U P E 2
H11F H 0.348854 0.434981 0.496096 0.067 Uiso 0.1 1 d DR U P E 2
Cl2' Cl 1.1241(8) 0.4194(4) 0.5133(7) 0.0210(18) Uiso 0.1 1 d . . P F 2

loop_
_atom_site_aniso_label
_atom_site_aniso_U_11
_atom_site_aniso_U_22
_atom_site_aniso_U_33
_atom_site_aniso_U_23
_atom_site_aniso_U_13
_atom_site_aniso_U_12
O1 0.0294(9) 0.0146(8) 0.0228(8) 0.0002(6) 0.0003(7) 0.0000(7)
O2 0.0272(9) 0.0205(9) 0.0370(10) 0.0093(7) 0.0000(7) 0.0049(7)
O3 0.0212(8) 0.0171(8) 0.0202(8) 0.0007(6) 0.0042(6) -0.0006(6)
O4 0.0258(9) 0.0163(8) 0.0213(8) 0.0000(6) 0.0049(6) -0.0060(7)
O5 0.0218(8) 0.0178(8) 0.0235(8) -0.0001(6) -0.0057(6) 0.0012(7)
O6 0.0243(9) 0.0136(8) 0.0262(8) -0.0051(6) -0.0065(6) 0.0023(6)
O7 0.0223(8) 0.0203(9) 0.0203(8) 0.0007(6) 0.0015(6) 0.0005(7)
O8 0.0279(9) 0.0187(9) 0.0267(9) 0.0034(7) 0.0065(7) 0.0077(7)
N1 0.0131(9) 0.0148(9) 0.0147(8) 0.0018(7) 0.0010(6) 0.0015(7)
N2 0.0120(9) 0.0126(9) 0.0156(8) 0.0003(7) 0.0015(6) -0.0002(7)
N3 0.0125(8) 0.0132(9) 0.0135(8) -0.0018(6) 0.0013(6) -0.0008(7)
N4 0.0111(9) 0.0148(9) 0.0163(8) 0.0005(7) 0.0014(6) 0.0001(7)
C1 0.0162(10) 0.0172(11) 0.0127(9) -0.0004(7) 0.0023(8) 0.0021(8)
C2 0.0155(10) 0.0127(10) 0.0158(10) -0.0013(8) 0.0012(8) 0.0001(8)
C3 0.0195(11) 0.0200(11) 0.0168(10) 0.0040(8) 0.0001(8) 0.0023(9)
C4 0.0223(12) 0.0166(11) 0.0231(11) 0.0009(9) 0.0075(9) 0.0043(9)
C5 0.0133(10) 0.0162(11) 0.0151(10) 0.0003(8) -0.0008(7) 0.0014(8)
C6 0.0159(10) 0.0139(10) 0.0146(9) 0.0009(8) 0.0012(7) 0.0013(8)
C7 0.0128(10) 0.0167(11) 0.0196(10) 0.0007(8) 0.0030(8) -0.0026(8)
C8 0.0154(10) 0.0159(11) 0.0155(9) 0.0022(8) -0.0023(8) -0.0018(8)
C9 0.0135(10) 0.0165(10) 0.0142(9) 0.0007(7) 0.0024(7) -0.0014(8)
C10 0.0157(10) 0.0137(10) 0.0163(10) 0.0008(8) 0.0019(8) -0.0005(8)
C11 0.0160(10) 0.0149(10) 0.0137(9) -0.0037(8) -0.0015(7) -0.0009(8)
C12 0.0175(11) 0.0162(11) 0.0136(9) -0.0012(8) 0.0025(8) -0.0023(8)
C13 0.0151(11) 0.0195(11) 0.0156(10) -0.0007(8) -0.0004(8) -0.0022(9)
C14 0.0157(10) 0.0158(11) 0.0159(10) -0.0011(8) -0.0011(8) -0.0011(8)
C15 0.0145(10) 0.0181(11) 0.0213(10) 0.0006(8) 0.0034(8) 0.0026(9)
C16 0.0152(11) 0.0179(11) 0.0189(10) -0.0024(8) -0.0034(8) 0.0001(8)
Cl1 0.0188(3) 0.0153(3) 0.0181(3) -0.00081(18) 0.00360(18) -0.00057(19)
S21 0.0305(3) 0.0226(3) 0.0288(3) -0.0033(2) 0.0039(2) -0.0027(2)
O21 0.0281(10) 0.0278(10) 0.0351(10) -0.0043(8) 0.0077(7) -0.0024(8)
C22 0.0455(17) 0.0410(17) 0.0341(15) -0.0022(12) -0.0024(12) 0.0149(14)
C21 0.0418(16) 0.0371(17) 0.0256(13) -0.0014(11) 0.0077(11) 0.0080(13)
O12 0.0333(11) 0.0372(12) 0.0289(9) 0.0104(8) 0.0019(8) -0.0007(9)
O14 0.0288(10) 0.0383(12) 0.0261(9) -0.0018(8) 0.0002(7) -0.0030(9)
O13 0.0291(9) 0.0213(9) 0.0191(8) -0.0028(7) -0.0005(7) 0.0017(7)
O11 0.0221(13) 0.0236(12) 0.0282(12) -0.0012(9) -0.0005(10) -0.0016(10)
Cl2 0.0291(4) 0.0201(4) 0.0254(4) 0.0026(2) -0.0015(3) -0.0027(3)

_geom_special_details            
;
 All esds (except the esd in the dihedral angle between two l.s. planes)
 are estimated using the full covariance matrix.  The cell esds are taken
 into account individually in the estimation of esds in distances, angles
 and torsion angles; correlations between esds in cell parameters are only
 used when they are defined by crystal symmetry.  An approximate (isotropic)
 treatment of cell esds is used for estimating esds involving l.s. planes.
;
loop_
_geom_bond_atom_site_label_1
_geom_bond_atom_site_label_2
_geom_bond_distance
_geom_bond_site_symmetry_2
_geom_bond_publ_flag
O1 H1 0.82(2) . ?
O1 C4 1.307(3) . ?
O2 C4 1.226(3) . ?
O3 C8 1.207(3) . ?
O4 H4 0.79(2) . ?
O4 C8 1.317(3) . ?
O5 C12 1.208(3) . ?
O6 H6 0.81(2) . ?
O6 C12 1.330(3) . ?
O7 C16 1.206(3) . ?
O8 H8 0.78(2) . ?
O8 C16 1.319(3) . ?
N1 C1 1.473(3) . ?
N1 C3 1.471(3) . ?
N1 C14 1.474(3) . ?
N2 H2 0.84(3) . ?
N2 C2 1.505(3) . ?
N2 C5 1.507(3) . ?
N2 C7 1.496(3) . ?
N3 C6 1.471(3) . ?
N3 C9 1.476(3) . ?
N3 C11 1.466(3) . ?
N4 H4A 0.86(3) . ?
N4 C10 1.507(3) . ?
N4 C13 1.506(3) . ?
N4 C15 1.498(3) . ?
C1 H1A 0.9700 . ?
C1 H1B 0.9700 . ?
C1 C2 1.519(3) . ?
C2 H2A 0.9700 . ?
C2 H2B 0.9700 . ?
C3 H3A 0.9700 . ?
C3 H3B 0.9700 . ?
C3 C4 1.505(3) . ?
C5 H5A 0.9700 . ?
C5 H5B 0.9700 . ?
C5 C6 1.519(3) . ?
C6 H6A 0.9700 . ?
C6 H6B 0.9700 . ?
C7 H7A 0.9700 . ?
C7 H7B 0.9700 . ?
C7 C8 1.513(3) . ?
C9 H9A 0.9700 . ?
C9 H9B 0.9700 . ?
C9 C10 1.513(3) . ?
C10 H10A 0.9700 . ?
C10 H10B 0.9700 . ?
C11 H11A 0.9700 . ?
C11 H11B 0.9700 . ?
C11 C12 1.502(3) . ?
C13 H13A 0.9700 . ?
C13 H13B 0.9700 . ?
C13 C14 1.520(3) . ?
C14 H14A 0.9700 . ?
C14 H14B 0.9700 . ?
C15 H15A 0.9700 . ?
C15 H15B 0.9700 . ?
C15 C16 1.510(3) . ?
S21 O21 1.5243(19) . ?
S21 C22 1.779(3) . ?
S21 C21 1.795(3) . ?
C22 H22A 0.9600 . ?
C22 H22B 0.9600 . ?
C22 H22C 0.9600 . ?
C21 H21A 0.9600 . ?
C21 H21B 0.9600 . ?
C21 H21C 0.9600 . ?
O12 H12A 0.78(2) . ?
O12 H12B 0.77(2) . ?
O14 H14C 0.82(2) . ?
O14 H14D 0.81(2) . ?
O13 H13C 0.80(2) . ?
O13 H13D 0.79(2) . ?
O11 H11C 0.83(2) . ?
O11 H11D 0.82(2) . ?
O11' H11E 0.8318 . ?
O11' H11F 0.8439 . ?

loop_
_geom_angle_atom_site_label_1
_geom_angle_atom_site_label_2
_geom_angle_atom_site_label_3
_geom_angle
_geom_angle_site_symmetry_1
_geom_angle_site_symmetry_3
_geom_angle_publ_flag
C4 O1 H1 109.5 . . ?
C8 O4 H4 109.5 . . ?
C12 O6 H6 109.5 . . ?
C16 O8 H8 105(3) . . ?
C1 N1 C14 110.12(17) . . ?
C3 N1 C1 109.77(16) . . ?
C3 N1 C14 110.18(17) . . ?
C2 N2 H2 108(2) . . ?
C2 N2 C5 111.24(16) . . ?
C5 N2 H2 108.9(19) . . ?
C7 N2 H2 106(2) . . ?
C7 N2 C2 111.92(16) . . ?
C7 N2 C5 110.41(16) . . ?
C6 N3 C9 110.33(17) . . ?
C11 N3 C6 110.63(16) . . ?
C11 N3 C9 110.33(16) . . ?
C10 N4 H4A 106.3(19) . . ?
C13 N4 H4A 110.6(19) . . ?
C13 N4 C10 111.71(17) . . ?
C15 N4 H4A 106(2) . . ?
C15 N4 C10 110.94(16) . . ?
C15 N4 C13 110.95(16) . . ?
N1 C1 H1A 109.2 . . ?
N1 C1 H1B 109.2 . . ?
N1 C1 C2 111.84(16) . . ?
H1A C1 H1B 107.9 . . ?
C2 C1 H1A 109.2 . . ?
C2 C1 H1B 109.2 . . ?
N2 C2 C1 111.71(17) . . ?
N2 C2 H2A 109.3 . . ?
N2 C2 H2B 109.3 . . ?
C1 C2 H2A 109.3 . . ?
C1 C2 H2B 109.3 . . ?
H2A C2 H2B 107.9 . . ?
N1 C3 H3A 108.5 . . ?
N1 C3 H3B 108.5 . . ?
N1 C3 C4 115.04(19) . . ?
H3A C3 H3B 107.5 . . ?
C4 C3 H3A 108.5 . . ?
C4 C3 H3B 108.5 . . ?
O1 C4 C3 115.9(2) . . ?
O2 C4 O1 124.3(2) . . ?
O2 C4 C3 119.8(2) . . ?
N2 C5 H5A 109.1 . . ?
N2 C5 H5B 109.1 . . ?
N2 C5 C6 112.32(17) . . ?
H5A C5 H5B 107.9 . . ?
C6 C5 H5A 109.1 . . ?
C6 C5 H5B 109.1 . . ?
N3 C6 C5 112.38(17) . . ?
N3 C6 H6A 109.1 . . ?
N3 C6 H6B 109.1 . . ?
C5 C6 H6A 109.1 . . ?
C5 C6 H6B 109.1 . . ?
H6A C6 H6B 107.9 . . ?
N2 C7 H7A 109.7 . . ?
N2 C7 H7B 109.7 . . ?
N2 C7 C8 109.99(17) . . ?
H7A C7 H7B 108.2 . . ?
C8 C7 H7A 109.7 . . ?
C8 C7 H7B 109.7 . . ?
O3 C8 O4 126.1(2) . . ?
O3 C8 C7 123.1(2) . . ?
O4 C8 C7 110.81(18) . . ?
N3 C9 H9A 109.3 . . ?
N3 C9 H9B 109.3 . . ?
N3 C9 C10 111.68(16) . . ?
H9A C9 H9B 107.9 . . ?
C10 C9 H9A 109.3 . . ?
C10 C9 H9B 109.3 . . ?
N4 C10 C9 111.02(17) . . ?
N4 C10 H10A 109.4 . . ?
N4 C10 H10B 109.4 . . ?
C9 C10 H10A 109.4 . . ?
C9 C10 H10B 109.4 . . ?
H10A C10 H10B 108.0 . . ?
N3 C11 H11A 109.0 . . ?
N3 C11 H11B 109.0 . . ?
N3 C11 C12 112.85(17) . . ?
H11A C11 H11B 107.8 . . ?
C12 C11 H11A 109.0 . . ?
C12 C11 H11B 109.0 . . ?
O5 C12 O6 123.8(2) . . ?
O5 C12 C11 125.8(2) . . ?
O6 C12 C11 110.46(18) . . ?
N4 C13 H13A 109.2 . . ?
N4 C13 H13B 109.2 . . ?
N4 C13 C14 112.10(17) . . ?
H13A C13 H13B 107.9 . . ?
C14 C13 H13A 109.2 . . ?
C14 C13 H13B 109.2 . . ?
N1 C14 C13 112.13(18) . . ?
N1 C14 H14A 109.2 . . ?
N1 C14 H14B 109.2 . . ?
C13 C14 H14A 109.2 . . ?
C13 C14 H14B 109.2 . . ?
H14A C14 H14B 107.9 . . ?
N4 C15 H15A 109.6 . . ?
N4 C15 H15B 109.6 . . ?
N4 C15 C16 110.24(17) . . ?
H15A C15 H15B 108.1 . . ?
C16 C15 H15A 109.6 . . ?
C16 C15 H15B 109.6 . . ?
O7 C16 O8 125.9(2) . . ?
O7 C16 C15 124.2(2) . . ?
O8 C16 C15 109.94(18) . . ?
O21 S21 C22 106.09(13) . . ?
O21 S21 C21 105.56(12) . . ?
C22 S21 C21 97.61(15) . . ?
S21 C22 H22A 109.5 . . ?
S21 C22 H22B 109.5 . . ?
S21 C22 H22C 109.5 . . ?
H22A C22 H22B 109.5 . . ?
H22A C22 H22C 109.5 . . ?
H22B C22 H22C 109.5 . . ?
S21 C21 H21A 109.5 . . ?
S21 C21 H21B 109.5 . . ?
S21 C21 H21C 109.5 . . ?
H21A C21 H21B 109.5 . . ?
H21A C21 H21C 109.5 . . ?
H21B C21 H21C 109.5 . . ?
H12A O12 H12B 110(4) . . ?
H14C O14 H14D 98(4) . . ?
H13C O13 H13D 107(3) . . ?
H11C O11 H11D 111(3) . . ?
H11E O11' H11F 109.9 . . ?

loop_
_geom_hbond_atom_site_label_D
_geom_hbond_atom_site_label_H
_geom_hbond_atom_site_label_A
_geom_hbond_distance_DH
_geom_hbond_distance_HA
_geom_hbond_distance_DA
_geom_hbond_angle_DHA
_geom_hbond_site_symmetry_A
_geom_hbond_publ_flag
O1 H1 S21 0.82 2.74 3.5333(18) 163.1 . yes
O1 H1 O21 0.82 1.73 2.538(3) 166.4 . yes
O4 H4 O11 0.79 1.90 2.675(3) 166.8 . yes
O4 H4 Cl2' 0.79 2.12 2.860(9) 156.9 . yes
O6 H6 O13 0.81 1.84 2.619(2) 161.8 . yes
O8 H8 Cl2 0.78(2) 2.27(3) 2.991(2) 154(3) . yes
O8 H8 O11' 0.78(2) 2.04(4) 2.79(3) 163(4) . yes
N2 H2 N1 0.84(3) 2.54(3) 2.964(3) 112(2) . yes
N2 H2 N3 0.84(3) 2.55(3) 2.957(2) 111(2) . yes
N4 H4A N3 0.86(3) 2.46(3) 2.928(3) 115(2) . yes
C1 H1A O1 0.97 2.54 3.034(3) 111.9 . yes
C2 H2A Cl1 0.97 2.77 3.727(2) 168.7 2_646 yes
C3 H3B Cl2' 0.97 2.72 3.599(9) 150.3 4_565 yes
C5 H5A O2 0.97 2.36 3.253(3) 152.6 4_666 yes
C5 H5B Cl1 0.97 2.71 3.566(2) 147.9 4_665 yes
C6 H6A Cl1 0.97 2.82 3.783(2) 173.9 2_646 yes
C9 H9A O5 0.97 2.63 3.132(3) 112.7 . yes
C10 H10A Cl1 0.97 2.77 3.732(2) 172.3 2_646 yes
C11 H11A O3 0.97 2.63 3.124(3) 111.7 . yes
C13 H13A O6 0.97 2.49 3.396(3) 156.1 4_565 yes
C13 H13A O7 0.97 2.64 3.125(3) 111.0 . yes
C13 H13B Cl1 0.97 2.76 3.595(2) 144.1 4_565 yes
C14 H14A Cl1 0.97 2.73 3.684(2) 169.6 2_646 yes
C14 H14B O12 0.97 2.59 3.475(3) 152.2 4_565 yes
C15 H15A O21 0.97 2.61 3.371(3) 135.1 4_566 yes
C22 H22A Cl1 0.96 2.76 3.688(3) 163.8 1_554 yes
C22 H22B O14 0.96 2.57 3.461(4) 154.0 3_666 yes
C22 H22C O2 0.96 2.56 3.289(4) 132.9 . yes
C21 H21A O7 0.96 2.58 3.496(4) 159.5 . yes
C21 H21C O3 0.96 2.57 3.275(3) 130.8 . yes
O12 H12A O13 0.78(2) 2.05(2) 2.819(3) 169(4) . yes
O12 H12B O11 0.77(2) 2.24(3) 2.956(3) 155(4) 3_766 yes
O12 H12B Cl2' 0.77(2) 2.43(3) 3.102(9) 148(4) 3_766 yes
O14 H14C Cl2 0.82(2) 2.33(2) 3.117(2) 164(4) . yes
O14 H14C O11' 0.82(2) 2.22(4) 3.02(3) 168(4) . yes
O14 H14D Cl2 0.81(2) 2.32(3) 3.092(2) 159(4) 3_666 yes
O14 H14D O11' 0.81(2) 2.31(4) 3.12(3) 171(4) 3_666 yes
O13 H13C Cl1 0.80(2) 2.24(2) 3.0276(17) 169(3) . yes
O13 H13D O14 0.79(2) 1.90(2) 2.685(3) 175(4) . yes
O11 H11C O12 0.83(2) 1.96(2) 2.792(3) 175(4) . yes
O11 H11D Cl2 0.82(2) 2.31(2) 3.104(3) 162(4) 1_655 yes
O11' H11E O14 0.83 2.46 3.12(3) 137.2 3_666 yes
O11' H11F Cl2' 0.84 2.53 3.16(3) 132.1 1_455 yes

loop_
_geom_torsion_atom_site_label_1
_geom_torsion_atom_site_label_2
_geom_torsion_atom_site_label_3
_geom_torsion_atom_site_label_4
_geom_torsion
_geom_torsion_site_symmetry_1
_geom_torsion_site_symmetry_2
_geom_torsion_site_symmetry_3
_geom_torsion_site_symmetry_4
_geom_torsion_publ_flag
N1 C1 C2 N2 -59.8(2) . . . . ?
N1 C3 C4 O1 7.0(3) . . . . ?
N1 C3 C4 O2 -173.0(2) . . . . ?
N2 C5 C6 N3 -56.7(2) . . . . ?
N2 C7 C8 O3 2.3(3) . . . . ?
N2 C7 C8 O4 -176.16(17) . . . . ?
N3 C9 C10 N4 -58.0(2) . . . . ?
N3 C11 C12 O5 10.8(3) . . . . ?
N3 C11 C12 O6 -170.06(17) . . . . ?
N4 C13 C14 N1 -59.3(2) . . . . ?
N4 C15 C16 O7 6.3(3) . . . . ?
N4 C15 C16 O8 -173.48(18) . . . . ?
C1 N1 C3 C4 -79.7(2) . . . . ?
C1 N1 C14 C13 166.30(17) . . . . ?
C2 N2 C5 C6 -76.5(2) . . . . ?
C2 N2 C7 C8 153.58(17) . . . . ?
C3 N1 C1 C2 157.75(18) . . . . ?
C3 N1 C14 C13 -72.5(2) . . . . ?
C5 N2 C2 C1 160.09(17) . . . . ?
C5 N2 C7 C8 -81.9(2) . . . . ?
C6 N3 C9 C10 -83.2(2) . . . . ?
C6 N3 C11 C12 158.39(17) . . . . ?
C7 N2 C2 C1 -75.9(2) . . . . ?
C7 N2 C5 C6 158.56(18) . . . . ?
C9 N3 C6 C5 167.05(16) . . . . ?
C9 N3 C11 C12 -79.2(2) . . . . ?
C10 N4 C13 C14 -77.0(2) . . . . ?
C10 N4 C15 C16 154.89(18) . . . . ?
C11 N3 C6 C5 -70.6(2) . . . . ?
C11 N3 C9 C10 154.23(17) . . . . ?
C13 N4 C10 C9 159.27(17) . . . . ?
C13 N4 C15 C16 -80.3(2) . . . . ?
C14 N1 C1 C2 -80.8(2) . . . . ?
C14 N1 C3 C4 158.90(18) . . . . ?
C15 N4 C10 C9 -76.4(2) . . . . ?
C15 N4 C13 C14 158.60(18) . . . . ?

_shelx_res_file                  
;
TITL vick_twin1_hklf4_a.res in P2(1)/n
    h6dotatwin.res
    created by SHELXL-2018/3 at 14:28:13 on 10-Nov-2021
REM Old TITL vick_twin1_hklf4 in P2(1)/n
REM SHELXT solution in P2(1)/n: R1 0.114, Rweak 0.006, Alpha 0.034
REM <I/s> 0.000 for 0 systematic absences, Orientation as input
REM Formula found by SHELXT: C18 N5 O12 S Cl2
CELL 1.54184 11.1185 21.3172 12.1038 90 90.513 90
ZERR 4 0.0002 0.0004 0.0002 0 0.001 0
LATT 1
SYMM 0.5-X,0.5+Y,0.5-Z
SFAC C H N O S Cl
UNIT 72 176 16 52 4 8
EQIV $1 1.5-X,-0.5+Y,1.5-Z
EQIV $2 1-X,1-Y,1-Z
EQIV $3 2-X,1-Y,1-Z
EQIV $4 1+X,+Y,+Z
EQIV $5 -1+X,+Y,+Z
EQIV $6 -0.5+X,0.5-Y,-0.5+Z
EQIV $7 0.5+X,0.5-Y,0.5+Z
EQIV $8 0.5+X,0.5-Y,-0.5+Z
EQIV $9 -0.5+X,0.5-Y,0.5+Z
EQIV $10 +X,+Y,-1+Z
DFIX 0.83 O1 H1 O4 H4 O6 H6 O8 H8 O11 H11c O11 H11d O12 H12a O12 H12b
DFIX 0.83 O13 H13c O13 H13d O14 H14c O14 H14d O11' H11e O11' H11f
DANG 1.35 0.02 H11c H11d

L.S. 10
PLAN  6
HTAB O1 S21
HTAB O1 O21
HTAB O4 O11
HTAB O4 Cl2'
HTAB O6 O13
HTAB O8 Cl2
HTAB O8 O11'
HTAB N2 N1
HTAB N2 N3
HTAB N4 N3
HTAB C1 O1
HTAB C2 Cl1_$1
HTAB C3 Cl2'_$6
HTAB C5 O2_$7
HTAB C5 Cl1_$8
HTAB C6 Cl1_$1
HTAB C9 O5
HTAB C10 Cl1_$1
HTAB C11 O3
HTAB C13 O6_$6
HTAB C13 O7
HTAB C13 Cl1_$6
HTAB C14 Cl1_$1
HTAB C14 O12_$6
HTAB C15 O21_$9
HTAB C22 Cl1_$10
HTAB C22 O14_$2
HTAB C22 O2
HTAB C21 O7
HTAB C21 O3
HTAB O12 O13
HTAB O12 O11_$3
HTAB O12 Cl2'_$3
HTAB O14 Cl2
HTAB O14 O11'
HTAB O14 Cl2_$2
HTAB O14 O11'_$2
HTAB O13 Cl1
HTAB O13 O14
HTAB O11 O12
HTAB O11 Cl2_$4
HTAB O11' O14_$2
HTAB O11' Cl2'_$5
CONF
BOND
LIST 6
htab
MORE -1
BOND $H
fmap 2
acta
OMIT -2 0 -4
REM <olex2.extras>
REM <HklSrc "%.\\H6DOTAtwin.hkl">
REM </olex2.extras>

WGHT    0.090000
BASF   0.24965
FVAR       3.15444
O1    4    0.821984    0.257500    0.309738    11.00000    0.02935    0.01462 =
         0.02283    0.00021    0.00027   -0.00004
AFIX 148
H1    2    0.834961    0.295249    0.316251    11.00000   -1.50000
AFIX   0
O2    4    0.689420    0.289173    0.180911    11.00000    0.02718    0.02045 =
         0.03697    0.00928    0.00001    0.00493
O3    4    0.945632    0.266459    0.544749    11.00000    0.02118    0.01705 =
         0.02022    0.00071    0.00421   -0.00056
O4    4    1.101078    0.293055    0.436525    11.00000    0.02580    0.01633 =
         0.02134    0.00003    0.00494   -0.00599
AFIX 148
H4    2    1.086659    0.327404    0.456795    11.00000   -1.50000
AFIX   0
O5    4    0.664444    0.265770    0.667954    11.00000    0.02179    0.01784 =
         0.02353   -0.00015   -0.00574    0.00122
O6    4    0.808113    0.302735    0.781286    11.00000    0.02430    0.01360 =
         0.02618   -0.00512   -0.00654    0.00233
AFIX 148
H6    2    0.776743    0.335939    0.767594    11.00000   -1.50000
AFIX   0
O7    4    0.540806    0.260130    0.432454    11.00000    0.02233    0.02027 =
         0.02033    0.00074    0.00145    0.00048
O8    4    0.393889    0.288045    0.549146    11.00000    0.02786    0.01867 =
         0.02674    0.00337    0.00647    0.00771
H8    2    0.402020    0.319111    0.516081    11.00000   -1.50000
N1    3    0.723325    0.142049    0.329682    11.00000    0.01315    0.01475 =
         0.01475    0.00179    0.00099    0.00147
N2    3    0.941564    0.146071    0.471913    11.00000    0.01195    0.01265 =
         0.01564    0.00033    0.00154   -0.00018
H2    2    0.878867    0.168092    0.477863    11.00000   -1.50000
N3    3    0.776463    0.147629    0.662033    11.00000    0.01252    0.01319 =
         0.01350   -0.00183    0.00129   -0.00084
N4    3    0.559868    0.142691    0.522887    11.00000    0.01114    0.01481 =
         0.01627    0.00054    0.00136    0.00012
H4A   2    0.623403    0.165528    0.517336    11.00000   -1.50000
C1    1    0.839445    0.115714    0.294714    11.00000    0.01623    0.01722 =
         0.01272   -0.00044    0.00234    0.00211
AFIX  23
H1A   2    0.883849    0.147418    0.254569    11.00000   -1.20000
H1B   2    0.824957    0.080738    0.245088    11.00000   -1.20000
AFIX   0
C2    1    0.914524    0.093447    0.392547    11.00000    0.01555    0.01272 =
         0.01580   -0.00131    0.00124    0.00011
AFIX  23
H2A   2    0.871575    0.060507    0.430930    11.00000   -1.20000
H2B   2    0.989464    0.075955    0.366055    11.00000   -1.20000
AFIX   0
C3    1    0.676047    0.184267    0.243582    11.00000    0.01955    0.02000 =
         0.01679    0.00400    0.00012    0.00230
AFIX  23
H3A   2    0.589908    0.188434    0.253264    11.00000   -1.20000
H3B   2    0.688975    0.164956    0.172101    11.00000   -1.20000
AFIX   0
C4    1    0.730835    0.248804    0.242564    11.00000    0.02234    0.01660 =
         0.02311    0.00094    0.00748    0.00433
C5    1    0.976259    0.121225    0.584347    11.00000    0.01332    0.01625 =
         0.01512    0.00030   -0.00075    0.00143
AFIX  23
H5A   2    1.016667    0.154075    0.625881    11.00000   -1.20000
H5B   2    1.032424    0.086795    0.575663    11.00000   -1.20000
AFIX   0
C6    1    0.868151    0.098522    0.649015    11.00000    0.01594    0.01387 =
         0.01461    0.00092    0.00124    0.00127
AFIX  23
H6A   2    0.832527    0.062883    0.611146    11.00000   -1.20000
H6B   2    0.894735    0.084548    0.721486    11.00000   -1.20000
AFIX   0
C7    1    1.037106    0.188901    0.429326    11.00000    0.01278    0.01668 =
         0.01961    0.00066    0.00297   -0.00258
AFIX  23
H7A   2    1.031553    0.191282    0.349412    11.00000   -1.20000
H7B   2    1.115780    0.172430    0.448907    11.00000   -1.20000
AFIX   0
C8    1    1.022203    0.253732    0.478292    11.00000    0.01536    0.01587 =
         0.01554    0.00224   -0.00232   -0.00181
C9    1    0.663025    0.120122    0.701925    11.00000    0.01351    0.01646 =
         0.01418    0.00066    0.00239   -0.00140
AFIX  23
H9A   2    0.616899    0.152186    0.739472    11.00000   -1.20000
H9B   2    0.681154    0.087200    0.754829    11.00000   -1.20000
AFIX   0
C10   1    0.588418    0.093199    0.608098    11.00000    0.01571    0.01367 =
         0.01633    0.00085    0.00185   -0.00046
AFIX  23
H10A  2    0.632181    0.059161    0.573633    11.00000   -1.20000
H10B  2    0.514102    0.076282    0.637065    11.00000   -1.20000
AFIX   0
C11   1    0.818991    0.196415    0.738329    11.00000    0.01605    0.01493 =
         0.01369   -0.00370   -0.00154   -0.00090
AFIX  23
H11A  2    0.904323    0.203062    0.727127    11.00000   -1.20000
H11B  2    0.808317    0.182018    0.813629    11.00000   -1.20000
AFIX   0
C12   1    0.754042    0.257662    0.723324    11.00000    0.01753    0.01621 =
         0.01361   -0.00121    0.00246   -0.00226
C13   1    0.526979    0.114123    0.412872    11.00000    0.01513    0.01947 =
         0.01560   -0.00072   -0.00043   -0.00225
AFIX  23
H13A  2    0.485130    0.145123    0.368211    11.00000   -1.20000
H13B  2    0.472609    0.079203    0.424500    11.00000   -1.20000
AFIX   0
C14   1    0.636873    0.091121    0.350962    11.00000    0.01567    0.01583 =
         0.01588   -0.00110   -0.00114   -0.00114
AFIX  23
H14A  2    0.676325    0.058533    0.393889    11.00000   -1.20000
H14B  2    0.611373    0.072905    0.281150    11.00000   -1.20000
AFIX   0
C15   1    0.462490    0.185533    0.562296    11.00000    0.01450    0.01809 =
         0.02132    0.00059    0.00343    0.00257
AFIX  23
H15A  2    0.469647    0.191009    0.641641    11.00000   -1.20000
H15B  2    0.384554    0.167021    0.546344    11.00000   -1.20000
AFIX   0
C16   1    0.471680    0.248512    0.505862    11.00000    0.01521    0.01793 =
         0.01886   -0.00244   -0.00338    0.00013

CL1   6    0.746556    0.453547    0.998200    11.00000    0.01882    0.01526 =
         0.01806   -0.00081    0.00360   -0.00057
S21   5    0.818643    0.419036    0.375032    11.00000    0.03052    0.02259 =
         0.02879   -0.00330    0.00385   -0.00271
O21   4    0.894011    0.370454    0.314449    11.00000    0.02815    0.02783 =
         0.03508   -0.00434    0.00770   -0.00236
C22   1    0.685710    0.429378    0.294184    11.00000    0.04545    0.04099 =
         0.03411   -0.00221   -0.00244    0.01490
AFIX 137
H22A  2    0.706740    0.444306    0.222064    11.00000   -1.50000
H22B  2    0.634325    0.459393    0.329378    11.00000   -1.50000
H22C  2    0.644330    0.390018    0.287483    11.00000   -1.50000
AFIX   0
C21   1    0.751684    0.377813    0.488248    11.00000    0.04181    0.03710 =
         0.02559   -0.00136    0.00769    0.00801
AFIX 137
H21A  2    0.710143    0.341442    0.460864    11.00000   -1.50000
H21B  2    0.695743    0.404884    0.524899    11.00000   -1.50000
H21C  2    0.813357    0.365070    0.539526    11.00000   -1.50000
AFIX   0

O12   4    0.950487    0.475884    0.651493    11.00000    0.03326    0.03717 =
         0.02892    0.01036    0.00193   -0.00070
H12A  2    0.889717    0.463030    0.673788    11.00000   -1.50000
H12B  2    0.942746    0.509796    0.631669    11.00000   -1.50000
O14   4    0.548027    0.466541    0.662246    11.00000    0.02883    0.03828 =
         0.02612   -0.00183    0.00023   -0.00301
H14C  2    0.505939    0.447549    0.618067    11.00000   -1.50000
H14D  2    0.552681    0.499690    0.629227    11.00000   -1.50000
O13   4    0.750196    0.420898    0.754815    11.00000    0.02911    0.02131 =
         0.01906   -0.00283   -0.00048    0.00167
H13C  2    0.752150    0.434369    0.816582    11.00000   -1.50000
H13D  2    0.689092    0.432259    0.728456    11.00000   -1.50000
PART 1
O11   4    1.088071    0.414120    0.493233    10.90000    0.02211    0.02363 =
         0.02821   -0.00121   -0.00055   -0.00160
H11C  2    1.046389    0.434484    0.537573    10.90000   -1.50000
H11D  2    1.160343    0.420375    0.504293    10.90000   -1.50000

CL2   6    0.366371    0.422175    0.480789    10.90000    0.02914    0.02006 =
         0.02542    0.00265   -0.00147   -0.00272
PART 2
O11'  4    0.404034    0.411391    0.472756    10.10000    0.04471
AFIX   3
H11E  2    0.451504    0.431951    0.434286    10.10000   -1.50000
H11F  2    0.348854    0.434981    0.496096    10.10000   -1.50000
AFIX   0

CL2'  6    1.124143    0.419385    0.513339    10.10000    0.02103
HKLF 5


REM  vick_twin1_hklf4_a.res in P2(1)/n
REM wR2 = 0.1310, GooF = S = 0.997, Restrained GooF = 0.998 for all data
REM R1 = 0.0447 for 6924 Fo > 4sig(Fo) and 0.0590 for all 9137 data
REM 393 parameters refined using 15 restraints

END

WGHT      0.0900      0.0000

REM Instructions for potential hydrogen bonds
HTAB O1 S21
HTAB O1 O21
HTAB O4 O11
HTAB O4 Cl2'
HTAB O6 O13
HTAB O8 Cl2
HTAB O8 O11'
HTAB N2 N1
HTAB N2 N3
HTAB N4 N3
HTAB C1 O1
HTAB C2 Cl1_$1
HTAB C3 Cl2'_$6
HTAB C5 O2_$7
HTAB C5 Cl1_$8
HTAB C6 Cl1_$1
HTAB C9 O5
HTAB C10 Cl1_$1
HTAB C11 O3
HTAB C13 O6_$6
HTAB C13 O7
HTAB C13 Cl1_$6
HTAB C14 Cl1_$1
HTAB C14 O12_$6
HTAB C15 O21_$9
HTAB C22 Cl1_$10
HTAB C22 O14_$2
HTAB C22 O2
HTAB C21 O7
HTAB C21 O3
HTAB O12 O13
HTAB O12 O11_$3
HTAB O12 Cl2'_$3
HTAB O14 Cl2
HTAB O14 O11'
HTAB O14 Cl2_$2
HTAB O14 O11'_$2
HTAB O13 Cl1
HTAB O13 O14
HTAB O11 O12
HTAB O11 Cl2_$4
HTAB O11' O14_$2
HTAB O11' Cl2'_$5

REM Highest difference peak  1.080,  deepest hole -0.913,  1-sigma level  0.081
Q1    1   0.8058  0.4057  0.2236  11.00000  0.05    1.08
Q2    1   0.7678  0.4646  0.4103  11.00000  0.05    0.48
Q3    1   0.7140  0.3074  0.2219  11.00000  0.05    0.42
Q4    1   0.6964  0.2611  0.7009  11.00000  0.05    0.40
Q5    1   0.7767  0.1326  0.3231  11.00000  0.05    0.40
Q6    1   0.5846  0.1046  0.3799  11.00000  0.05    0.39
;
_shelx_res_checksum              95845
_olex2_submission_special_instructions 'No special instructions were received'
_oxdiff_exptl_absorpt_empirical_details 
;
Empirical correction (ABSPACK) includes:
- Absorption correction using spherical harmonics
- Frame scaling
;
_oxdiff_exptl_absorpt_empirical_full_max 1.271
_oxdiff_exptl_absorpt_empirical_full_min 0.772
_oxdiff_twin_integration_method  simultaneous
_oxdiff_twin_items               2
loop_
_twin_individual_id
_twin_individual_mass_fraction_refined
_oxdiff_twin_reflns_isolated
_oxdiff_twin_reflns_overlapped
_twin_individual_twin_lattice_type
_twin_individual_twin_matrix_11
_twin_individual_twin_matrix_12
_twin_individual_twin_matrix_13
_twin_individual_twin_matrix_21
_twin_individual_twin_matrix_22
_twin_individual_twin_matrix_23
_twin_individual_twin_matrix_31
_twin_individual_twin_matrix_32
_twin_individual_twin_matrix_33
1 0.75035 10785 31103 ref 1.0000 0.0000 0.0000 0.0000 1.0000 0.0000 0.0000
0.0000 1.0000
2 0.24965 0 31103 nmt 0.9999 -0.0022 -0.0244 0.0082 1.0002 -0.0117 0.0287
0.0029 0.9998

_twin_special_details            
;
Component 2 rotated by 1.5575\% 
around [0.10 -0.99 0.09] (reciprocal) or [0.34 -0.90 0.27] (direct)
;
_exptl_crystal_recrystallization_method 
'Re-crystallisation from solvent: dilute HCl'
####################################################################### 
# 
# This file contains crystal structure data downloaded from the 
# Cambridge Structural Database (CSD) hosted by the Cambridge 
# Crystallographic Data Centre (CCDC).
# 
# Full information about CCDC data access policies and citation 
# guidelines are available at http://www.ccdc.cam.ac.uk/access/V1 
# 
# Audit and citation data items may have been added by the CCDC. 
# Please retain this information to preserve the provenance of 
# this file and to allow appropriate attribution of the data. 
# 
#######################################################################

data_NaSbdota
_database_code_depnum_ccdc_archive 'CCDC 2128466'
loop_
_audit_author_name
_audit_author_address
'Vickie McKee'
;Dublin City Univ and Univ Southern Denmark
Ireland
;
_audit_update_record             
;
2021-12-14 deposited with the CCDC.	2022-02-07 downloaded from the CCDC.
;
_audit_creation_date             2021-11-11
_audit_creation_method           
;
Olex2 1.3
(compiled 2020.11.12 svn.r5f609507 for OlexSys, GUI svn.r6272)
;
_shelx_SHELXL_version_number     2018/3
_chemical_name_common            ?
_chemical_name_systematic        ?
_chemical_formula_moiety         'C16 H24 N4 O8 Sb, C16 H40 N4 Na2 O16 Sb'
_chemical_formula_sum            'C32 H64 N8 Na2 O24 Sb2'
_chemical_formula_weight         1234.39
_chemical_melting_point          ?
_chemical_oxdiff_formula         'Sb C16 H32 N4 O12 Na'
loop_
_atom_type_symbol
_atom_type_description
_atom_type_scat_dispersion_real
_atom_type_scat_dispersion_imag
_atom_type_scat_source
C C 0.0033 0.0016 'International Tables Vol C Tables 4.2.6.8 and 6.1.1.4'
H H 0.0000 0.0000 'International Tables Vol C Tables 4.2.6.8 and 6.1.1.4'
N N 0.0061 0.0033 'International Tables Vol C Tables 4.2.6.8 and 6.1.1.4'
O O 0.0106 0.0060 'International Tables Vol C Tables 4.2.6.8 and 6.1.1.4'
Na Na 0.0362 0.0249 'International Tables Vol C Tables 4.2.6.8 and 6.1.1.4'
Sb Sb -0.5866 1.5461 'International Tables Vol C Tables 4.2.6.8 and 6.1.1.4'

_shelx_space_group_comment       
;
The symmetry employed for this shelxl refinement is uniquely defined
by the following loop, which should always be used as a source of
symmetry information in preference to the above space-group names.
They are only intended as comments.
;
_space_group_crystal_system      monoclinic
_space_group_IT_number           13
_space_group_name_H-M_alt        'P 1 2/c 1'
_space_group_name_Hall           '-P 2yc'
loop_
_space_group_symop_operation_xyz
'x, y, z'
'-x, y, -z+1/2'
'-x, -y, -z'
'x, -y, z-1/2'

_cell_length_a                   17.0714(2)
_cell_length_b                   6.51830(10)
_cell_length_c                   19.8040(2)
_cell_angle_alpha                90
_cell_angle_beta                 101.6130(10)
_cell_angle_gamma                90
_cell_volume                     2158.61(5)
_cell_formula_units_Z            2
_cell_measurement_reflns_used    44106
_cell_measurement_temperature    100.01(10)
_cell_measurement_theta_max      30.4510
_cell_measurement_theta_min      3.2800
_shelx_estimated_absorpt_T_max   ?
_shelx_estimated_absorpt_T_min   ?
_exptl_absorpt_coefficient_mu    1.373
_exptl_absorpt_correction_T_max  1.00000
_exptl_absorpt_correction_T_min  0.80812
_exptl_absorpt_correction_type   multi-scan
_exptl_absorpt_process_details   
;
CrysAlisPro 1.171.40.81a (Rigaku Oxford Diffraction, 2020)
Empirical absorption correction using spherical harmonics,
implemented in SCALE3 ABSPACK scaling algorithm.
;
_exptl_absorpt_special_details   ?
_exptl_crystal_colour            colourless
_exptl_crystal_colour_primary    colourless
_exptl_crystal_density_diffrn    1.899
_exptl_crystal_density_meas      ?
_exptl_crystal_density_method    ?
_exptl_crystal_description       irregular
_exptl_crystal_F_000             1256
loop_
_exptl_crystal_face_index_h
_exptl_crystal_face_index_k
_exptl_crystal_face_index_l
_exptl_crystal_face_perp_dist
0 1 0 0.0302
0 -1 0 0.0404
-1 0 -1 0.0424
1 0 1 0.0487
1 0 -2 0.0909
-1 0 2 0.1151
3 8 14 0.0606
-15 -7 7 0.0798
20 -5 -2 0.0892
10 -1 23 0.0641
-20 5 0 0.0891

_exptl_crystal_size_max          0.235
_exptl_crystal_size_mid          0.091
_exptl_crystal_size_min          0.071
loop_
_exptl_oxdiff_crystal_face_indexfrac_h
_exptl_oxdiff_crystal_face_indexfrac_k
_exptl_oxdiff_crystal_face_indexfrac_l
_exptl_oxdiff_crystal_face_x
_exptl_oxdiff_crystal_face_y
_exptl_oxdiff_crystal_face_z
0.0000 1.0000 -0.0000 -0.0233 -0.0963 -0.0449
-0.0000 -1.0000 0.0000 0.0233 0.0963 0.0449
-1.0000 -0.0000 -1.0001 -0.0572 0.0037 0.0219
1.0000 0.0000 1.0001 0.0572 -0.0037 -0.0219
1.0000 0.0000 -2.0001 0.0036 -0.0331 0.0692
-1.0000 -0.0000 2.0001 -0.0036 0.0331 -0.0692
2.9591 7.6444 14.1187 0.1900 -0.6376 -0.7466
-14.7378 -7.1560 7.1510 -0.2845 0.9584 -0.0210
20.4497 -4.7292 -1.5869 0.8859 0.1643 0.4339
9.9010 -0.6502 22.5399 0.8069 0.1507 -0.5711
-20.4058 4.6111 0.0489 -0.9088 -0.1686 -0.3815

_exptl_transmission_factor_max   ?
_exptl_transmission_factor_min   ?
_diffrn_reflns_av_R_equivalents  0.0328
_diffrn_reflns_av_unetI/netI     0.0160
_diffrn_reflns_Laue_measured_fraction_full 0.999
_diffrn_reflns_Laue_measured_fraction_max 0.958
_diffrn_reflns_limit_h_max       24
_diffrn_reflns_limit_h_min       -24
_diffrn_reflns_limit_k_max       9
_diffrn_reflns_limit_k_min       -9
_diffrn_reflns_limit_l_max       28
_diffrn_reflns_limit_l_min       -27
_diffrn_reflns_number            91865
_diffrn_reflns_point_group_measured_fraction_full 0.999
_diffrn_reflns_point_group_measured_fraction_max 0.958
_diffrn_reflns_theta_full        25.242
_diffrn_reflns_theta_max         30.567
_diffrn_reflns_theta_min         2.879
_diffrn_ambient_environment      N~2~
_diffrn_ambient_temperature      100.01(10)
_diffrn_detector                 'CCD plate'
_diffrn_detector_area_resol_mean 5.2923
_diffrn_detector_type            AtlasS2
_diffrn_measured_fraction_theta_full 0.999
_diffrn_measured_fraction_theta_max 0.958
_diffrn_measurement_details      
;
List of Runs (angles in degrees, time in seconds):

  # Type    Start    End  Width  t~exp~   \w     \q     \k     \f   Frames
#--------------------------------------------------------------------------
  1  \w    -19.00  71.00   1.00    4.96    --    2.84  57.00   0.00   90
  2  \w    -25.00  69.00   1.00    4.96    --   -3.94  19.00-180.00   94
  3  \w    -25.00  69.00   1.00    4.96    --   -3.94  19.00   0.00   94
  4  \w    -25.00  69.00   1.00    4.96    --   -3.94  19.00-120.00   94
  5  \w    -25.00  69.00   1.00    4.96    --   -3.94  19.00  60.00   94
  6  \w    -25.00  69.00   1.00    4.96    --   -3.94  19.00 120.00   94
  7  \w    -25.00  69.00   1.00    4.96    --   -3.94  19.00 -60.00   94
  8  \w    -25.00  37.00   1.00    4.96    --   -3.94  19.00 -90.00   62
  9  \w    -29.00  69.00   1.00    4.96    --   -3.94  18.00  91.16   98
 10  \w    -65.00  24.00   1.00    4.96    --    2.84 -57.00 150.00   89
 11  \w    -65.00  24.00   1.00    4.96    --    2.84 -57.00   0.00   89
 12  \w    -66.00  30.00   1.00    4.96    --    2.84 -77.00-120.00   96
;
_diffrn_measurement_device       'four-circle diffractometer'
_diffrn_measurement_device_type  'XtaLAB Synergy, Dualflex, AtlasS2'
_diffrn_measurement_method       '\w scans'
_diffrn_orient_matrix_type       
'CrysAlisPro convention (1999,Acta A55,543-557)'
_diffrn_orient_matrix_UB_11      0.0393066000
_diffrn_orient_matrix_UB_12      -0.0233437000
_diffrn_orient_matrix_UB_13      0.0178611000
_diffrn_orient_matrix_UB_21      -0.0134843000
_diffrn_orient_matrix_UB_22      -0.0963402000
_diffrn_orient_matrix_UB_23      0.0098305000
_diffrn_orient_matrix_UB_31      0.0084832000
_diffrn_orient_matrix_UB_32      -0.0448798000
_diffrn_orient_matrix_UB_33      -0.0303577000
_diffrn_radiation_monochromator  mirror
_diffrn_radiation_probe          x-ray
_diffrn_radiation_type           'Mo K\a'
_diffrn_radiation_wavelength     0.71073
_diffrn_source                   'micro-focus sealed X-ray tube'
_diffrn_source_type              'PhotonJet (Mo) X-ray Source'
_reflns_Friedel_coverage         0.000
_reflns_Friedel_fraction_full    .
_reflns_Friedel_fraction_max     .
_reflns_number_gt                5882
_reflns_number_total             6359
_reflns_odcompleteness_completeness 99.81
_reflns_odcompleteness_iscentric 1
_reflns_odcompleteness_theta     26.32
_reflns_special_details          
;
 Reflections were merged by SHELXL according to the crystal
 class for the calculation of statistics and refinement.
 
 _reflns_Friedel_fraction is defined as the number of unique
 Friedel pairs measured divided by the number that would be
 possible theoretically, ignoring centric projections and
 systematic absences.
;
_reflns_threshold_expression     'I > 2\s(I)'
_computing_cell_refinement       'CrysAlisPro 1.171.40.81a (Rigaku OD, 2020)'
_computing_data_collection       'CrysAlisPro 1.171.40.81a (Rigaku OD, 2020)'
_computing_data_reduction        'CrysAlisPro 1.171.40.81a (Rigaku OD, 2020)'
_computing_molecular_graphics    'Mercury (Macrae at al., 2008)'
_computing_publication_material  
'Olex2 (Dolomanov et al. 2009), PublCIF (Westrip, 2010)'
_computing_structure_solution    'SHELXT (Sheldrick 2015)'
_computing_structure_refinement  'SHELXL-2018/3 (Sheldrick, 2015a)'
_refine_diff_density_max         0.567
_refine_diff_density_min         -0.844
_refine_diff_density_rms         0.082
_refine_ls_extinction_coef       .
_refine_ls_extinction_method     none
_refine_ls_goodness_of_fit_ref   1.116
_refine_ls_hydrogen_treatment    mixed
_refine_ls_matrix_type           full
_refine_ls_number_parameters     332
_refine_ls_number_reflns         6359
_refine_ls_number_restraints     14
_refine_ls_R_factor_all          0.0222
_refine_ls_R_factor_gt           0.0192
_refine_ls_restrained_S_all      1.127
_refine_ls_shift/su_max          0.001
_refine_ls_shift/su_mean         0.000
_refine_ls_structure_factor_coef Fsqd
_refine_ls_weighting_details     
'w=1/[\s^2^(Fo^2^)+(0.0222P)^2^+1.7162P] where P=(Fo^2^+2Fc^2^)/3'
_refine_ls_weighting_scheme      calc
_refine_ls_wR_factor_gt          0.0496
_refine_ls_wR_factor_ref         0.0510
_refine_special_details          ?
_olex2_refinement_description    
;
1. Fixed Uiso
 At 1.2 times of:
  All C(H,H) groups
 At 1.5 times of:
  All O(H,H) groups
2. Restrained distances
 O9-H9C = O9-H9D = O10-H10C = O10-H10D = O11-H11C = O11-H11D
 0.83 with sigma of 0.02
 O12-H12A = O12-H12B
 0.83 with sigma of 0.02
 H9C-H9D = H10C-H10D = H11C-H11D = H12A-H12B
 1.35 with sigma of 0.02
 Na1-H11D = Na1-H11C
 -3.1 with sigma of 0.04
3.a Secondary CH2 refined with riding coordinates:
 C1(H1A,H1B), C2(H2A,H2B), C3(H3A,H3B), C5(H5A,H5B), C6(H6A,H6B), C7(H7A,H7B),
 C9(H9A,H9B), C10(H10A,H10B), C11(H11A,H11B), C13(H13A,H13B), C14(H14A,H14B),
 C15(H15A,H15B)
;
_atom_sites_solution_hydrogens   mixed
_atom_sites_solution_primary     dual
_atom_sites_solution_secondary   difmap
loop_
_atom_site_label
_atom_site_type_symbol
_atom_site_fract_x
_atom_site_fract_y
_atom_site_fract_z
_atom_site_U_iso_or_equiv
_atom_site_adp_type
_atom_site_occupancy
_atom_site_site_symmetry_order
_atom_site_calc_flag
_atom_site_refinement_flags_posn
_atom_site_refinement_flags_adp
_atom_site_refinement_flags_occupancy
_atom_site_disorder_assembly
_atom_site_disorder_group
Sb1 Sb 0.500000 0.94306(2) 0.250000 0.00546(4) Uani 1 2 d S T P . .
O1 O 0.63213(6) 0.76500(16) 0.26470(5) 0.0116(2) Uani 1 1 d . . . . .
O2 O 0.72644(6) 0.68162(17) 0.35656(6) 0.0157(2) Uani 1 1 d . . . . .
O3 O 0.51047(6) 0.76669(16) 0.36907(5) 0.01010(19) Uani 1 1 d . . . . .
O4 O 0.42173(7) 0.69601(17) 0.43508(5) 0.0140(2) Uani 1 1 d . . . . .
N1 N 0.61287(7) 1.14922(18) 0.31078(6) 0.0065(2) Uani 1 1 d . . . . .
N2 N 0.45094(7) 1.14810(17) 0.33623(6) 0.0059(2) Uani 1 1 d . . . . .
C1 C 0.60209(8) 1.3164(2) 0.19690(7) 0.0074(2) Uani 1 1 d . . . . .
H1A H 0.569729 1.427700 0.208930 0.009 Uiso 1 1 calc R U . . .
H1B H 0.632996 1.369054 0.164602 0.009 Uiso 1 1 calc R U . . .
C2 C 0.65818(8) 1.2407(2) 0.26108(7) 0.0077(2) Uani 1 1 d . . . . .
H2A H 0.693942 1.138456 0.248439 0.009 Uiso 1 1 calc R U . . .
H2B H 0.690384 1.354136 0.282950 0.009 Uiso 1 1 calc R U . . .
C3 C 0.66631(8) 1.0073(2) 0.35701(7) 0.0091(3) Uani 1 1 d . . . . .
H3A H 0.644879 0.984498 0.398187 0.011 Uiso 1 1 calc R U . . .
H3B H 0.718461 1.070698 0.370964 0.011 Uiso 1 1 calc R U . . .
C4 C 0.67605(8) 0.8007(2) 0.32325(7) 0.0095(3) Uani 1 1 d . . . . .
C5 C 0.58390(8) 1.3151(2) 0.35123(7) 0.0080(2) Uani 1 1 d . . . . .
H5A H 0.563032 1.427326 0.320708 0.010 Uiso 1 1 calc R U . . .
H5B H 0.628252 1.367024 0.385471 0.010 Uiso 1 1 calc R U . . .
C6 C 0.51906(8) 1.2369(2) 0.38684(7) 0.0079(2) Uani 1 1 d . . . . .
H6A H 0.541213 1.132857 0.420294 0.009 Uiso 1 1 calc R U . . .
H6B H 0.499829 1.348920 0.411350 0.009 Uiso 1 1 calc R U . . .
C7 C 0.40553(8) 1.0085(2) 0.37361(7) 0.0076(2) Uani 1 1 d . . . . .
H7A H 0.353942 0.978994 0.344477 0.009 Uiso 1 1 calc R U . . .
H7B H 0.396111 1.077026 0.414715 0.009 Uiso 1 1 calc R U . . .
C8 C 0.44936(8) 0.8074(2) 0.39421(7) 0.0082(2) Uani 1 1 d . . . . .
Sb2 Sb 1.000000 0.51830(2) 0.750000 0.00630(4) Uani 1 2 d S T P . .
O5 O 0.86682(6) 0.69582(16) 0.73484(5) 0.01090(19) Uani 1 1 d . . . . .
O6 O 0.77421(6) 0.77922(16) 0.64149(5) 0.0118(2) Uani 1 1 d . . . . .
O7 O 0.98900(6) 0.69719(16) 0.62587(6) 0.0135(2) Uani 1 1 d . . . . .
O8 O 1.07828(7) 0.75193(17) 0.55884(5) 0.0149(2) Uani 1 1 d . . . . .
N3 N 0.88808(7) 0.31308(18) 0.68918(6) 0.0070(2) Uani 1 1 d . . . . .
N4 N 1.04892(7) 0.31465(18) 0.66452(6) 0.0068(2) Uani 1 1 d . . . . .
C9 C 0.84155(8) 0.2233(2) 0.73819(7) 0.0083(2) Uani 1 1 d . . . . .
H9A H 0.809172 0.110357 0.716174 0.010 Uiso 1 1 calc R U . . .
H9B H 0.805993 0.326482 0.750586 0.010 Uiso 1 1 calc R U . . .
C10 C 0.89743(8) 0.1472(2) 0.80252(7) 0.0082(2) Uani 1 1 d . . . . .
H10A H 0.866350 0.095860 0.834878 0.010 Uiso 1 1 calc R U . . .
H10B H 0.929408 0.034874 0.790620 0.010 Uiso 1 1 calc R U . . .
C11 C 0.83503(9) 0.4546(2) 0.64213(7) 0.0090(3) Uani 1 1 d . . . . .
H11A H 0.783190 0.390287 0.627270 0.011 Uiso 1 1 calc R U . . .
H11B H 0.857488 0.478203 0.601535 0.011 Uiso 1 1 calc R U . . .
C12 C 0.82386(8) 0.6610(2) 0.67577(7) 0.0086(2) Uani 1 1 d . . . . .
C13 C 0.91668(8) 0.1457(2) 0.64925(7) 0.0083(2) Uani 1 1 d . . . . .
H13A H 0.872318 0.093744 0.615035 0.010 Uiso 1 1 calc R U . . .
H13B H 0.937350 0.033887 0.680022 0.010 Uiso 1 1 calc R U . . .
C14 C 0.98164(8) 0.2231(2) 0.61377(7) 0.0084(2) Uani 1 1 d . . . . .
H14A H 1.001531 0.110255 0.590048 0.010 Uiso 1 1 calc R U . . .
H14B H 0.959514 0.325434 0.579690 0.010 Uiso 1 1 calc R U . . .
C15 C 1.09436(8) 0.4531(2) 0.62708(7) 0.0076(2) Uani 1 1 d . . . . .
H15A H 1.106637 0.380300 0.587769 0.009 Uiso 1 1 calc R U . . .
H15B H 1.144638 0.488410 0.657299 0.009 Uiso 1 1 calc R U . . .
C16 C 1.04987(8) 0.6501(2) 0.60185(7) 0.0092(2) Uani 1 1 d . . . . .
Na1 Na 0.74981(3) 0.79062(9) 0.52055(3) 0.01202(12) Uani 1 1 d D . . . .
O9 O 0.70556(7) 1.12546(17) 0.51862(6) 0.0141(2) Uani 1 1 d D . . . .
H9C H 0.6673(10) 1.173(3) 0.5309(10) 0.021 Uiso 1 1 d D U . . .
H9D H 0.7284(11) 1.218(3) 0.5025(10) 0.021 Uiso 1 1 d D U . . .
O10 O 0.87910(6) 0.87819(18) 0.50404(6) 0.0132(2) Uani 1 1 d D . . . .
H10C H 0.9133(11) 0.837(3) 0.5345(9) 0.020 Uiso 1 1 d D U . . .
H10D H 0.8930(13) 0.978(3) 0.4851(10) 0.020 Uiso 1 1 d D U . . .
O11 O 0.78491(7) 0.44192(18) 0.47014(6) 0.0137(2) Uani 1 1 d D . . . .
H11C H 0.8273(10) 0.391(3) 0.4656(10) 0.020 Uiso 1 1 d D U . . .
H11D H 0.7659(11) 0.493(3) 0.4312(8) 0.020 Uiso 1 1 d D U . . .
O12 O 0.62151(6) 0.65034(17) 0.49355(6) 0.0126(2) Uani 1 1 d D . . . .
H12A H 0.5900(11) 0.674(3) 0.4590(8) 0.019 Uiso 1 1 d D U . . .
H12B H 0.6074(13) 0.559(3) 0.5150(10) 0.019 Uiso 1 1 d D U . . .

loop_
_atom_site_aniso_label
_atom_site_aniso_U_11
_atom_site_aniso_U_22
_atom_site_aniso_U_33
_atom_site_aniso_U_23
_atom_site_aniso_U_13
_atom_site_aniso_U_12
Sb1 0.00576(6) 0.00458(6) 0.00604(6) 0.000 0.00123(4) 0.000
O1 0.0120(5) 0.0092(5) 0.0134(5) -0.0016(4) 0.0021(4) 0.0009(4)
O2 0.0096(5) 0.0134(5) 0.0234(6) 0.0070(4) 0.0017(4) 0.0040(4)
O3 0.0095(5) 0.0095(5) 0.0120(5) 0.0004(4) 0.0038(4) 0.0014(4)
O4 0.0180(5) 0.0102(5) 0.0158(5) 0.0055(4) 0.0086(4) 0.0023(4)
N1 0.0067(5) 0.0066(5) 0.0066(5) -0.0005(4) 0.0019(4) 0.0000(4)
N2 0.0056(5) 0.0053(5) 0.0071(5) 0.0005(4) 0.0019(4) 0.0000(4)
C1 0.0083(6) 0.0056(6) 0.0084(6) -0.0004(5) 0.0016(5) -0.0020(5)
C2 0.0064(6) 0.0079(6) 0.0092(6) -0.0005(5) 0.0028(5) -0.0015(5)
C3 0.0079(6) 0.0108(6) 0.0081(6) 0.0006(5) 0.0002(5) 0.0015(5)
C4 0.0074(6) 0.0090(6) 0.0133(6) 0.0029(5) 0.0050(5) -0.0004(5)
C5 0.0090(6) 0.0061(6) 0.0094(6) -0.0027(5) 0.0031(5) -0.0011(5)
C6 0.0080(6) 0.0085(6) 0.0071(6) -0.0024(5) 0.0012(5) -0.0015(5)
C7 0.0078(6) 0.0070(6) 0.0086(6) 0.0015(5) 0.0033(5) 0.0000(5)
C8 0.0089(6) 0.0074(6) 0.0081(6) -0.0003(5) 0.0010(5) -0.0002(5)
Sb2 0.00673(6) 0.00529(6) 0.00687(6) 0.000 0.00137(4) 0.000
O5 0.0118(5) 0.0093(5) 0.0104(4) -0.0013(4) -0.0007(4) 0.0002(4)
O6 0.0101(5) 0.0121(5) 0.0126(5) 0.0018(4) 0.0005(4) 0.0027(4)
O7 0.0108(5) 0.0102(5) 0.0203(5) -0.0007(4) 0.0050(4) 0.0016(4)
O8 0.0196(5) 0.0123(5) 0.0134(5) 0.0062(4) 0.0047(4) 0.0026(4)
N3 0.0083(5) 0.0061(5) 0.0070(5) -0.0005(4) 0.0022(4) 0.0001(4)
N4 0.0073(5) 0.0060(5) 0.0072(5) 0.0003(4) 0.0019(4) -0.0001(4)
C9 0.0074(6) 0.0086(6) 0.0094(6) -0.0012(5) 0.0034(5) -0.0024(5)
C10 0.0098(6) 0.0057(6) 0.0095(6) -0.0004(5) 0.0031(5) -0.0020(5)
C11 0.0095(6) 0.0094(6) 0.0072(6) -0.0007(5) -0.0002(5) 0.0014(5)
C12 0.0082(6) 0.0082(6) 0.0104(6) 0.0000(5) 0.0039(5) -0.0011(5)
C13 0.0100(6) 0.0067(6) 0.0089(6) -0.0027(5) 0.0037(5) -0.0013(5)
C14 0.0087(6) 0.0087(6) 0.0078(6) -0.0026(5) 0.0019(5) -0.0012(5)
C15 0.0079(6) 0.0071(6) 0.0085(6) 0.0010(5) 0.0036(5) 0.0000(5)
C16 0.0099(6) 0.0071(6) 0.0097(6) -0.0002(5) -0.0004(5) -0.0003(5)
Na1 0.0101(3) 0.0110(3) 0.0146(3) 0.0009(2) 0.0013(2) -0.0003(2)
O9 0.0163(5) 0.0106(5) 0.0182(5) 0.0013(4) 0.0100(4) -0.0001(4)
O10 0.0117(5) 0.0134(5) 0.0139(5) 0.0001(4) 0.0012(4) -0.0022(4)
O11 0.0118(5) 0.0177(6) 0.0122(5) 0.0039(4) 0.0042(4) -0.0001(4)
O12 0.0117(5) 0.0128(5) 0.0123(5) 0.0032(4) 0.0002(4) -0.0029(4)

_geom_special_details            
;
 All esds (except the esd in the dihedral angle between two l.s. planes)
 are estimated using the full covariance matrix.  The cell esds are taken
 into account individually in the estimation of esds in distances, angles
 and torsion angles; correlations between esds in cell parameters are only
 used when they are defined by crystal symmetry.  An approximate (isotropic)
 treatment of cell esds is used for estimating esds involving l.s. planes.
;
loop_
_geom_bond_atom_site_label_1
_geom_bond_atom_site_label_2
_geom_bond_distance
_geom_bond_site_symmetry_2
_geom_bond_publ_flag
Sb1 O1 2.5011(10) . ?
Sb1 O1 2.5011(10) 2_655 ?
Sb1 O3 2.5971(10) . ?
Sb1 N1 2.4564(11) . ?
Sb1 N1 2.4564(11) 2_655 ?
Sb1 N2 2.4453(11) . ?
Sb1 N2 2.4452(11) 2_655 ?
O1 C4 1.2693(18) . ?
O2 C4 1.2447(18) . ?
O3 C8 1.2711(17) . ?
O4 C8 1.2485(17) . ?
N1 C2 1.4930(17) . ?
N1 C3 1.4800(17) . ?
N1 C5 1.4882(17) . ?
N2 C1 1.4883(17) 2_655 ?
N2 C6 1.4908(17) . ?
N2 C7 1.4862(17) . ?
C1 H1A 0.9700 . ?
C1 H1B 0.9700 . ?
C1 C2 1.5120(18) . ?
C2 H2A 0.9700 . ?
C2 H2B 0.9700 . ?
C3 H3A 0.9700 . ?
C3 H3B 0.9700 . ?
C3 C4 1.527(2) . ?
C5 H5A 0.9700 . ?
C5 H5B 0.9700 . ?
C5 C6 1.5155(18) . ?
C6 H6A 0.9700 . ?
C6 H6B 0.9700 . ?
C7 H7A 0.9700 . ?
C7 H7B 0.9700 . ?
C7 C8 1.5235(19) . ?
Sb2 O5 2.5146(10) 2_756 ?
Sb2 O5 2.5146(10) . ?
Sb2 O7 2.6929(11) . ?
Sb2 N3 2.4421(12) . ?
Sb2 N3 2.4422(11) 2_756 ?
Sb2 N4 2.4277(11) . ?
Sb2 N4 2.4278(11) 2_756 ?
O5 C12 1.2699(17) . ?
O6 C12 1.2413(17) . ?
O6 Na1 2.3483(12) . ?
O7 C16 1.2647(17) . ?
O8 C16 1.2519(18) . ?
N3 C9 1.4919(17) . ?
N3 C11 1.4832(17) . ?
N3 C13 1.4863(17) . ?
N4 C10 1.4887(17) 2_756 ?
N4 C14 1.4903(17) . ?
N4 C15 1.4825(17) . ?
C9 H9A 0.9700 . ?
C9 H9B 0.9700 . ?
C9 C10 1.5133(19) . ?
C10 H10A 0.9700 . ?
C10 H10B 0.9700 . ?
C11 H11A 0.9700 . ?
C11 H11B 0.9700 . ?
C11 C12 1.5303(19) . ?
C13 H13A 0.9700 . ?
C13 H13B 0.9700 . ?
C13 C14 1.5136(19) . ?
C14 H14A 0.9700 . ?
C14 H14B 0.9700 . ?
C15 H15A 0.9700 . ?
C15 H15B 0.9700 . ?
C15 C16 1.5243(19) . ?
Na1 O9 2.3074(13) . ?
Na1 O10 2.3653(12) . ?
Na1 O11 2.6005(13) . ?
Na1 H11D 2.677(18) . ?
Na1 O12 2.3341(12) . ?
O9 H9C 0.804(14) . ?
O9 H9D 0.819(15) . ?
O10 H10C 0.796(14) . ?
O10 H10D 0.812(14) . ?
O11 H11C 0.815(14) . ?
O11 H11D 0.843(14) . ?
O12 H12A 0.795(14) . ?
O12 H12B 0.795(14) . ?

loop_
_geom_angle_atom_site_label_1
_geom_angle_atom_site_label_2
_geom_angle_atom_site_label_3
_geom_angle
_geom_angle_site_symmetry_1
_geom_angle_site_symmetry_3
_geom_angle_publ_flag
O1 Sb1 O1 124.70(5) 2_655 . ?
O1 Sb1 O3 78.22(3) 2_655 . ?
O1 Sb1 O3 78.07(3) . . ?
N1 Sb1 O1 155.65(4) . 2_655 ?
N1 Sb1 O1 66.22(4) . . ?
N1 Sb1 O1 155.64(4) 2_655 . ?
N1 Sb1 O1 66.22(4) 2_655 2_655 ?
N1 Sb1 O3 126.23(3) 2_655 . ?
N1 Sb1 O3 83.88(3) . . ?
N1 Sb1 N1 113.67(5) . 2_655 ?
N2 Sb1 O1 84.68(4) 2_655 . ?
N2 Sb1 O1 126.87(4) . . ?
N2 Sb1 O1 126.87(4) 2_655 2_655 ?
N2 Sb1 O1 84.68(4) . 2_655 ?
N2 Sb1 O3 154.88(3) 2_655 . ?
N2 Sb1 O3 65.07(3) . . ?
N2 Sb1 N1 72.78(4) . . ?
N2 Sb1 N1 72.43(4) . 2_655 ?
N2 Sb1 N1 72.43(4) 2_655 . ?
N2 Sb1 N1 72.78(4) 2_655 2_655 ?
N2 Sb1 N2 113.73(5) 2_655 . ?
C4 O1 Sb1 111.97(9) . . ?
C8 O3 Sb1 110.57(8) . . ?
C2 N1 Sb1 110.78(8) . . ?
C3 N1 Sb1 106.63(8) . . ?
C3 N1 C2 108.71(10) . . ?
C3 N1 C5 110.58(10) . . ?
C5 N1 Sb1 110.39(8) . . ?
C5 N1 C2 109.70(10) . . ?
C1 N2 Sb1 111.02(8) 2_655 . ?
C1 N2 C6 109.46(10) 2_655 . ?
C6 N2 Sb1 110.56(8) . . ?
C7 N2 Sb1 107.43(8) . . ?
C7 N2 C1 109.82(10) . 2_655 ?
C7 N2 C6 108.50(10) . . ?
N2 C1 H1A 109.5 2_655 . ?
N2 C1 H1B 109.5 2_655 . ?
N2 C1 C2 110.84(11) 2_655 . ?
H1A C1 H1B 108.1 . . ?
C2 C1 H1A 109.5 . . ?
C2 C1 H1B 109.5 . . ?
N1 C2 C1 111.11(11) . . ?
N1 C2 H2A 109.4 . . ?
N1 C2 H2B 109.4 . . ?
C1 C2 H2A 109.4 . . ?
C1 C2 H2B 109.4 . . ?
H2A C2 H2B 108.0 . . ?
N1 C3 H3A 109.0 . . ?
N1 C3 H3B 109.0 . . ?
N1 C3 C4 112.84(11) . . ?
H3A C3 H3B 107.8 . . ?
C4 C3 H3A 109.0 . . ?
C4 C3 H3B 109.0 . . ?
O1 C4 C3 117.74(12) . . ?
O2 C4 O1 126.00(14) . . ?
O2 C4 C3 116.26(13) . . ?
N1 C5 H5A 109.4 . . ?
N1 C5 H5B 109.4 . . ?
N1 C5 C6 111.04(11) . . ?
H5A C5 H5B 108.0 . . ?
C6 C5 H5A 109.4 . . ?
C6 C5 H5B 109.4 . . ?
N2 C6 C5 111.20(11) . . ?
N2 C6 H6A 109.4 . . ?
N2 C6 H6B 109.4 . . ?
C5 C6 H6A 109.4 . . ?
C5 C6 H6B 109.4 . . ?
H6A C6 H6B 108.0 . . ?
N2 C7 H7A 109.1 . . ?
N2 C7 H7B 109.1 . . ?
N2 C7 C8 112.52(11) . . ?
H7A C7 H7B 107.8 . . ?
C8 C7 H7A 109.1 . . ?
C8 C7 H7B 109.1 . . ?
O3 C8 C7 118.18(12) . . ?
O4 C8 O3 125.42(13) . . ?
O4 C8 C7 116.40(12) . . ?
O5 Sb2 O5 125.20(5) 2_756 . ?
O5 Sb2 O7 78.75(3) 2_756 . ?
O5 Sb2 O7 78.26(3) . . ?
N3 Sb2 O5 66.07(4) . . ?
N3 Sb2 O5 155.47(4) 2_756 . ?
N3 Sb2 O5 155.47(3) . 2_756 ?
N3 Sb2 O5 66.07(4) 2_756 2_756 ?
N3 Sb2 O7 83.29(4) . . ?
N3 Sb2 O7 126.25(3) 2_756 . ?
N3 Sb2 N3 113.57(5) . 2_756 ?
N4 Sb2 O5 126.73(4) . . ?
N4 Sb2 O5 84.56(4) 2_756 . ?
N4 Sb2 O5 126.73(4) 2_756 2_756 ?
N4 Sb2 O5 84.56(4) . 2_756 ?
N4 Sb2 O7 64.59(3) . . ?
N4 Sb2 O7 154.51(4) 2_756 . ?
N4 Sb2 N3 72.63(4) 2_756 2_756 ?
N4 Sb2 N3 72.52(4) 2_756 . ?
N4 Sb2 N3 72.63(4) . . ?
N4 Sb2 N3 72.52(4) . 2_756 ?
N4 Sb2 N4 113.71(5) . 2_756 ?
C12 O5 Sb2 111.62(9) . . ?
C12 O6 Na1 122.60(9) . . ?
C16 O7 Sb2 109.08(9) . . ?
C9 N3 Sb2 111.10(8) . . ?
C11 N3 Sb2 106.69(8) . . ?
C11 N3 C9 108.36(11) . . ?
C11 N3 C13 110.28(10) . . ?
C13 N3 Sb2 110.87(8) . . ?
C13 N3 C9 109.47(11) . . ?
C10 N4 Sb2 111.28(8) 2_756 . ?
C10 N4 C14 108.93(11) 2_756 . ?
C14 N4 Sb2 111.27(8) . . ?
C15 N4 Sb2 107.70(8) . . ?
C15 N4 C10 109.15(10) . 2_756 ?
C15 N4 C14 108.44(10) . . ?
N3 C9 H9A 109.6 . . ?
N3 C9 H9B 109.6 . . ?
N3 C9 C10 110.39(11) . . ?
H9A C9 H9B 108.1 . . ?
C10 C9 H9A 109.6 . . ?
C10 C9 H9B 109.6 . . ?
N4 C10 C9 110.88(11) 2_756 . ?
N4 C10 H10A 109.5 2_756 . ?
N4 C10 H10B 109.5 2_756 . ?
C9 C10 H10A 109.5 . . ?
C9 C10 H10B 109.5 . . ?
H10A C10 H10B 108.1 . . ?
N3 C11 H11A 109.0 . . ?
N3 C11 H11B 109.0 . . ?
N3 C11 C12 112.79(11) . . ?
H11A C11 H11B 107.8 . . ?
C12 C11 H11A 109.0 . . ?
C12 C11 H11B 109.0 . . ?
O5 C12 C11 117.29(12) . . ?
O6 C12 O5 126.66(13) . . ?
O6 C12 C11 116.03(12) . . ?
N3 C13 H13A 109.5 . . ?
N3 C13 H13B 109.5 . . ?
N3 C13 C14 110.64(11) . . ?
H13A C13 H13B 108.1 . . ?
C14 C13 H13A 109.5 . . ?
C14 C13 H13B 109.5 . . ?
N4 C14 C13 110.95(11) . . ?
N4 C14 H14A 109.4 . . ?
N4 C14 H14B 109.4 . . ?
C13 C14 H14A 109.4 . . ?
C13 C14 H14B 109.4 . . ?
H14A C14 H14B 108.0 . . ?
N4 C15 H15A 108.8 . . ?
N4 C15 H15B 108.8 . . ?
N4 C15 C16 113.61(11) . . ?
H15A C15 H15B 107.7 . . ?
C16 C15 H15A 108.8 . . ?
C16 C15 H15B 108.8 . . ?
O7 C16 C15 118.29(12) . . ?
O8 C16 O7 125.99(13) . . ?
O8 C16 C15 115.72(12) . . ?
O6 Na1 O10 99.77(4) . . ?
O6 Na1 O11 110.90(4) . . ?
O6 Na1 H11D 129.1(3) . . ?
O9 Na1 O6 92.12(4) . . ?
O9 Na1 O10 94.64(5) . . ?
O9 Na1 O11 156.98(4) . . ?
O9 Na1 H11D 138.7(3) . . ?
O9 Na1 O12 94.46(5) . . ?
O10 Na1 O11 82.20(4) . . ?
O10 Na1 H11D 82.0(4) . . ?
O11 Na1 H11D 18.3(3) . . ?
O12 Na1 O6 100.77(4) . . ?
O12 Na1 O10 157.16(5) . . ?
O12 Na1 O11 81.24(4) . . ?
O12 Na1 H11D 77.3(4) . . ?
Na1 O9 H9C 130.2(15) . . ?
Na1 O9 H9D 121.8(14) . . ?
H9C O9 H9D 108.0(18) . . ?
Na1 O10 H10C 112.0(15) . . ?
Na1 O10 H10D 128.8(15) . . ?
H10C O10 H10D 112.4(19) . . ?
Na1 O11 H11C 132.3(15) . . ?
Na1 O11 H11D 86.0(13) . . ?
H11C O11 H11D 104.3(16) . . ?
Na1 O12 H12A 124.2(15) . . ?
Na1 O12 H12B 122.8(15) . . ?
H12A O12 H12B 112.2(19) . . ?

loop_
_geom_hbond_atom_site_label_D
_geom_hbond_atom_site_label_H
_geom_hbond_atom_site_label_A
_geom_hbond_distance_DH
_geom_hbond_distance_HA
_geom_hbond_distance_DA
_geom_hbond_angle_DHA
_geom_hbond_site_symmetry_A
_geom_hbond_publ_flag
C1 H1A O1 0.97 2.59 3.2151(17) 122.2 1_565 yes
C2 H2B O2 0.97 2.59 3.5081(18) 158.3 1_565 yes
C3 H3A O9 0.97 2.57 3.2284(18) 125.1 . yes
C5 H5A O3 0.97 2.64 3.2465(17) 121.0 1_565 yes
C6 H6A O3 0.97 2.61 3.0851(17) 110.7 . yes
C7 H7A O1 0.97 2.62 3.1186(17) 111.9 2_655 yes
C7 H7B O12 0.97 2.60 3.5453(18) 164.3 3_676 yes
C9 H9A O6 0.97 2.62 3.5330(17) 157.6 1_545 yes
C10 H10B O5 0.97 2.60 3.2315(17) 122.7 1_545 yes
C11 H11B O7 0.97 2.62 3.1389(18) 113.6 . yes
C11 H11B O11 0.97 2.66 3.3417(18) 127.8 . yes
C13 H13A O10 0.97 2.63 3.3136(17) 127.6 1_545 yes
C14 H14B O7 0.97 2.60 3.1004(18) 112.0 . yes
C15 H15A O10 0.97 2.53 3.4763(18) 166.3 3_766 yes
C15 H15A O11 0.97 2.63 3.1655(17) 114.7 3_766 yes
C15 H15B O2 0.97 2.53 3.1362(17) 120.7 3_766 yes
C15 H15B O5 0.97 2.57 3.1129(17) 115.6 2_756 yes
O9 H9C O4 0.804(14) 1.976(15) 2.7782(15) 176(2) 3_676 yes
O9 H9D O11 0.819(15) 1.927(15) 2.7451(16) 177(2) 1_565 yes
O10 H10C O7 0.796(14) 2.199(14) 2.9851(16) 169(2) . yes
O10 H10D O8 0.812(14) 2.064(15) 2.8736(16) 175(2) 3_776 yes
O11 H11C O8 0.815(14) 2.006(14) 2.8143(16) 171(2) 3_766 yes
O11 H11D O2 0.843(14) 1.936(15) 2.7556(15) 163.7(19) . yes
O12 H12A O3 0.795(14) 2.100(14) 2.8921(15) 174(2) . yes
O12 H12B O4 0.795(14) 2.047(15) 2.8389(15) 174(2) 3_666 yes

loop_
_geom_torsion_atom_site_label_1
_geom_torsion_atom_site_label_2
_geom_torsion_atom_site_label_3
_geom_torsion_atom_site_label_4
_geom_torsion
_geom_torsion_site_symmetry_1
_geom_torsion_site_symmetry_2
_geom_torsion_site_symmetry_3
_geom_torsion_site_symmetry_4
_geom_torsion_publ_flag
Sb1 O1 C4 O2 148.84(12) . . . . ?
Sb1 O1 C4 C3 -30.46(14) . . . . ?
Sb1 O3 C8 O4 152.47(12) . . . . ?
Sb1 O3 C8 C7 -27.77(14) . . . . ?
Sb1 N1 C2 C1 40.57(12) . . . . ?
Sb1 N1 C3 C4 41.22(12) . . . . ?
Sb1 N1 C5 C6 41.47(12) . . . . ?
Sb1 N2 C6 C5 41.57(12) . . . . ?
Sb1 N2 C7 C8 45.60(12) . . . . ?
N1 C3 C4 O1 -7.69(17) . . . . ?
N1 C3 C4 O2 172.93(12) . . . . ?
N1 C5 C6 N2 -56.91(14) . . . . ?
N2 C1 C2 N1 -56.44(14) 2_655 . . . ?
N2 C7 C8 O3 -10.86(17) . . . . ?
N2 C7 C8 O4 168.91(12) . . . . ?
C1 N2 C6 C5 -81.03(13) 2_655 . . . ?
C1 N2 C7 C8 166.45(11) 2_655 . . . ?
C2 N1 C3 C4 -78.25(14) . . . . ?
C2 N1 C5 C6 163.83(11) . . . . ?
C3 N1 C2 C1 157.42(11) . . . . ?
C3 N1 C5 C6 -76.28(14) . . . . ?
C5 N1 C2 C1 -81.55(13) . . . . ?
C5 N1 C3 C4 161.25(11) . . . . ?
C6 N2 C7 C8 -73.95(13) . . . . ?
C7 N2 C6 C5 159.14(11) . . . . ?
Sb2 O5 C12 O6 -147.98(12) . . . . ?
Sb2 O5 C12 C11 30.68(14) . . . . ?
Sb2 O7 C16 O8 -155.02(12) . . . . ?
Sb2 O7 C16 C15 24.44(14) . . . . ?
Sb2 N3 C9 C10 -41.11(12) . . . . ?
Sb2 N3 C11 C12 -42.23(12) . . . . ?
Sb2 N3 C13 C14 -41.73(12) . . . . ?
Sb2 N4 C14 C13 -40.86(13) . . . . ?
Sb2 N4 C15 C16 -49.02(12) . . . . ?
N3 C9 C10 N4 56.16(14) . . . 2_756 ?
N3 C11 C12 O5 7.81(17) . . . . ?
N3 C11 C12 O6 -173.39(12) . . . . ?
N3 C13 C14 N4 56.07(14) . . . . ?
N4 C15 C16 O7 14.04(18) . . . . ?
N4 C15 C16 O8 -166.45(12) . . . . ?
C9 N3 C11 C12 77.48(14) . . . . ?
C9 N3 C13 C14 -164.65(11) . . . . ?
C10 N4 C14 C13 82.18(13) 2_756 . . . ?
C10 N4 C15 C16 -169.95(11) 2_756 . . . ?
C11 N3 C9 C10 -158.01(11) . . . . ?
C11 N3 C13 C14 76.21(14) . . . . ?
C13 N3 C9 C10 81.68(13) . . . . ?
C13 N3 C11 C12 -162.72(11) . . . . ?
C14 N4 C15 C16 71.50(14) . . . . ?
C15 N4 C14 C13 -159.14(11) . . . . ?
Na1 O6 C12 O5 146.47(11) . . . . ?
Na1 O6 C12 C11 -32.20(16) . . . . ?

# start Validation Reply Form
_vrf_PLAT112_NaSbdota            
;
PROBLEM: ADDSYM Detects New (Pseudo) Symm. Elem         C         97 %Fit  
RESPONSE: See text in supplementary data. Data are ALMOST, 
but not quite centered.
;
# end Validation Reply Form
_shelx_res_file                  
;
TITL vick_a.res in P2/c
    nasbdota.res
    created by SHELXL-2018/3 at 14:29:55 on 11-Nov-2021
REM Old TITL vick in P2/n
REM SHELXT solution in P2/c: R1 0.043, Rweak 0.004, Alpha 0.023
REM <I/s> 2.214 for 402 systematic absences, Orientation as input
REM Formula found by SHELXT: C18 N3 O11 Na Sb
CELL 0.71073 17.0714 6.5183 19.804 90 101.613 90
ZERR 2 0.0002 0.0001 0.0002 0 0.001 0
LATT 1
SYMM -X,+Y,0.5-Z
SFAC C H N O Na Sb
UNIT 64 128 16 48 4 4
EQIV $1 1-X,+Y,0.5-Z
EQIV $2 2-X,1-Y,1-Z
EQIV $3 2-X,2-Y,1-Z
EQIV $4 2-X,+Y,1.5-Z
EQIV $5 +X,1+Y,+Z
EQIV $6 1-X,2-Y,1-Z
EQIV $7 +X,-1+Y,+Z
EQIV $8 1-X,1-Y,1-Z
DFIX 0.83 O9 H9c O9 H9d O10 H10c O10 H10d O11 H11c O11 H11d
DFIX 0.83 O12 H12a O12 H12b
DANG 1.35 0.02 H9c H9d H10c H10d H11c H11d H12a H12b
DANG -3.1 Na1 H11d Na1 H11c

L.S. 10
PLAN  5
HTAB C1 O1_$5
HTAB C2 O2_$5
HTAB C3 O9
HTAB C5 O3_$5
HTAB C6 O3
HTAB C7 O1_$1
HTAB C7 O12_$6
HTAB C9 O6_$7
HTAB C10 O5_$7
HTAB C11 O7
HTAB C11 O11
HTAB C13 O10_$7
HTAB C14 O7
HTAB C15 O10_$2
HTAB C15 O11_$2
HTAB C15 O2_$2
HTAB C15 O5_$4
HTAB O9 O4_$6
HTAB O9 O11_$5
HTAB O10 O7
HTAB O10 O8_$3
HTAB O11 O8_$2
HTAB O11 O2
HTAB O12 O3
HTAB O12 O4_$8
CONF
BIND Sb1 O3
BIND Sb2 O5
BIND Sb2 O7
htab
BOND
LIST 6
MORE -1
BOND $H
fmap 2
acta
REM <olex2.extras>
REM <HklSrc "%.\\NaSbdota.hkl">
REM </olex2.extras>

WGHT    0.022200    1.716200
FVAR       0.31937
SB1   6    0.500000    0.943062    0.250000    10.50000    0.00576    0.00458 =
         0.00604    0.00000    0.00123    0.00000
O1    4    0.632131    0.764999    0.264697    11.00000    0.01203    0.00918 =
         0.01337   -0.00163    0.00211    0.00088
O2    4    0.726436    0.681618    0.356558    11.00000    0.00964    0.01343 =
         0.02341    0.00703    0.00174    0.00395
O3    4    0.510471    0.766694    0.369074    11.00000    0.00951    0.00949 =
         0.01198    0.00037    0.00376    0.00137
O4    4    0.421726    0.696011    0.435084    11.00000    0.01805    0.01022 =
         0.01585    0.00555    0.00865    0.00234
N1    3    0.612870    1.149216    0.310782    11.00000    0.00668    0.00660 =
         0.00659   -0.00047    0.00193    0.00000
N2    3    0.450943    1.148100    0.336225    11.00000    0.00562    0.00533 =
         0.00713    0.00047    0.00188   -0.00005
C1    1    0.602094    1.316447    0.196901    11.00000    0.00828    0.00556 =
         0.00844   -0.00043    0.00161   -0.00198
AFIX  23
H1A   2    0.569729    1.427700    0.208930    11.00000   -1.20000
H1B   2    0.632996    1.369054    0.164602    11.00000   -1.20000
AFIX   0
C2    1    0.658180    1.240678    0.261081    11.00000    0.00643    0.00791 =
         0.00924   -0.00049    0.00280   -0.00147
AFIX  23
H2A   2    0.693942    1.138456    0.248439    11.00000   -1.20000
H2B   2    0.690384    1.354136    0.282950    11.00000   -1.20000
AFIX   0
C3    1    0.666309    1.007271    0.357013    11.00000    0.00789    0.01079 =
         0.00812    0.00057    0.00021    0.00148
AFIX  23
H3A   2    0.644879    0.984498    0.398187    11.00000   -1.20000
H3B   2    0.718461    1.070698    0.370964    11.00000   -1.20000
AFIX   0
C4    1    0.676050    0.800732    0.323252    11.00000    0.00740    0.00900 =
         0.01326    0.00291    0.00504   -0.00036
C5    1    0.583901    1.315090    0.351233    11.00000    0.00896    0.00610 =
         0.00935   -0.00271    0.00308   -0.00112
AFIX  23
H5A   2    0.563032    1.427326    0.320708    11.00000   -1.20000
H5B   2    0.628252    1.367024    0.385471    11.00000   -1.20000
AFIX   0
C6    1    0.519057    1.236880    0.386838    11.00000    0.00799    0.00855 =
         0.00706   -0.00238    0.00122   -0.00147
AFIX  23
H6A   2    0.541213    1.132857    0.420294    11.00000   -1.20000
H6B   2    0.499829    1.348920    0.411350    11.00000   -1.20000
AFIX   0
C7    1    0.405533    1.008460    0.373613    11.00000    0.00783    0.00699 =
         0.00855    0.00146    0.00330   -0.00005
AFIX  23
H7A   2    0.353942    0.978994    0.344477    11.00000   -1.20000
H7B   2    0.396111    1.077026    0.414715    11.00000   -1.20000
AFIX   0
C8    1    0.449361    0.807399    0.394212    11.00000    0.00890    0.00739 =
         0.00808   -0.00028    0.00102   -0.00018

SB2   6    1.000000    0.518298    0.750000    10.50000    0.00673    0.00529 =
         0.00687    0.00000    0.00137    0.00000
O5    4    0.866821    0.695820    0.734842    11.00000    0.01177    0.00929 =
         0.01042   -0.00125   -0.00065    0.00016
O6    4    0.774215    0.779222    0.641495    11.00000    0.01010    0.01207 =
         0.01262    0.00177    0.00052    0.00271
O7    4    0.988998    0.697190    0.625874    11.00000    0.01077    0.01019 =
         0.02028   -0.00073    0.00502    0.00160
O8    4    1.078278    0.751928    0.558837    11.00000    0.01963    0.01228 =
         0.01345    0.00621    0.00474    0.00259
N3    3    0.888082    0.313075    0.689182    11.00000    0.00833    0.00606 =
         0.00703   -0.00047    0.00219    0.00010
N4    3    1.048916    0.314653    0.664524    11.00000    0.00728    0.00597 =
         0.00721    0.00027    0.00192   -0.00008
C9    1    0.841554    0.223321    0.738195    11.00000    0.00744    0.00864 =
         0.00944   -0.00115    0.00345   -0.00243
AFIX  23
H9A   2    0.809172    0.110357    0.716174    11.00000   -1.20000
H9B   2    0.805993    0.326482    0.750586    11.00000   -1.20000
AFIX   0
C10   1    0.897433    0.147152    0.802520    11.00000    0.00984    0.00566 =
         0.00948   -0.00039    0.00311   -0.00204
AFIX  23
H10A  2    0.866350    0.095860    0.834878    11.00000   -1.20000
H10B  2    0.929408    0.034874    0.790620    11.00000   -1.20000
AFIX   0
C11   1    0.835034    0.454618    0.642128    11.00000    0.00952    0.00936 =
         0.00721   -0.00074   -0.00020    0.00145
AFIX  23
H11A  2    0.783190    0.390287    0.627270    11.00000   -1.20000
H11B  2    0.857488    0.478203    0.601535    11.00000   -1.20000
AFIX   0
C12   1    0.823862    0.661043    0.675766    11.00000    0.00822    0.00816 =
         0.01038   -0.00002    0.00391   -0.00108
C13   1    0.916683    0.145734    0.649246    11.00000    0.00996    0.00672 =
         0.00892   -0.00271    0.00366   -0.00132
AFIX  23
H13A  2    0.872318    0.093744    0.615035    11.00000   -1.20000
H13B  2    0.937350    0.033887    0.680022    11.00000   -1.20000
AFIX   0
C14   1    0.981641    0.223059    0.613772    11.00000    0.00875    0.00874 =
         0.00778   -0.00261    0.00193   -0.00122
AFIX  23
H14A  2    1.001531    0.110255    0.590048    11.00000   -1.20000
H14B  2    0.959514    0.325434    0.579690    11.00000   -1.20000
AFIX   0
C15   1    1.094364    0.453104    0.627081    11.00000    0.00787    0.00713 =
         0.00853    0.00102    0.00363    0.00001
AFIX  23
H15A  2    1.106637    0.380300    0.587769    11.00000   -1.20000
H15B  2    1.144638    0.488410    0.657299    11.00000   -1.20000
AFIX   0
C16   1    1.049870    0.650146    0.601847    11.00000    0.00990    0.00710 =
         0.00974   -0.00022   -0.00041   -0.00033
NA1   5    0.749814    0.790617    0.520550    11.00000    0.01005    0.01097 =
         0.01456    0.00088    0.00132   -0.00032
O9    4    0.705564    1.125462    0.518624    11.00000    0.01632    0.01063 =
         0.01819    0.00129    0.01004   -0.00010
H9C   2    0.667300    1.173274    0.530876    11.00000   -1.50000
H9D   2    0.728398    1.218467    0.502536    11.00000   -1.50000
O10   4    0.879101    0.878187    0.504039    11.00000    0.01173    0.01340 =
         0.01395    0.00008    0.00122   -0.00219
H10C  2    0.913250    0.837256    0.534540    11.00000   -1.50000
H10D  2    0.893037    0.978364    0.485144    11.00000   -1.50000
O11   4    0.784908    0.441920    0.470138    11.00000    0.01182    0.01770 =
         0.01220    0.00387    0.00416   -0.00011
H11C  2    0.827256    0.391454    0.465640    11.00000   -1.50000
H11D  2    0.765853    0.492968    0.431170    11.00000   -1.50000
O12   4    0.621513    0.650337    0.493550    11.00000    0.01171    0.01276 =
         0.01228    0.00317    0.00023   -0.00291
H12A  2    0.590042    0.673707    0.459000    11.00000   -1.50000
H12B  2    0.607395    0.559255    0.514998    11.00000   -1.50000
HKLF 4


REM  vick_a.res in P2/c
REM wR2 = 0.0510, GooF = S = 1.116, Restrained GooF = 1.127 for all data
REM R1 = 0.0192 for 5882 Fo > 4sig(Fo) and 0.0222 for all 6359 data
REM 332 parameters refined using 14 restraints

END

WGHT      0.0223      1.7117

REM Instructions for potential hydrogen bonds
HTAB C1 O1_$5
HTAB C2 O2_$5
HTAB C3 O9
HTAB C5 O3_$5
HTAB C6 O3
HTAB C7 O1_$1
HTAB C7 O12_$6
HTAB C9 O6_$7
HTAB C10 O5_$7
HTAB C11 O7
HTAB C11 O11
HTAB C13 O10_$7
HTAB C14 O7
HTAB C15 O10_$2
HTAB C15 O11_$2
HTAB C15 O2_$2
HTAB C15 O5_$4
HTAB O9 O4_$6
HTAB O9 O11_$5
HTAB O10 O7
HTAB O10 O8_$3
HTAB O11 O8_$2
HTAB O12 O3
HTAB O12 O4_$8

REM Highest difference peak  0.567,  deepest hole -0.844,  1-sigma level  0.082
Q1    1   1.0000  0.6809  0.7500  10.50000  0.05    0.57
Q2    1   0.6736  0.9044  0.3371  11.00000  0.05    0.56
Q3    1   0.5539  1.2771  0.3667  11.00000  0.05    0.54
Q4    1   0.8288  0.5680  0.6592  11.00000  0.05    0.53
Q5    1   1.0715  0.5506  0.6126  11.00000  0.05    0.51
;
_shelx_res_checksum              22642
_olex2_submission_special_instructions 'No special instructions were received'
_oxdiff_exptl_absorpt_empirical_details 
;
Empirical correction (ABSPACK) includes:
- Absorption correction using spherical harmonics
- Frame scaling
;
_oxdiff_exptl_absorpt_empirical_full_max 1.500
_oxdiff_exptl_absorpt_empirical_full_min 0.712
_exptl_crystal_recrystallization_method 
'Re-crystallisation from solvent: Water/Ethanol'
####################################################################### 
# 
# This file contains crystal structure data downloaded from the 
# Cambridge Structural Database (CSD) hosted by the Cambridge 
# Crystallographic Data Centre (CCDC).
# 
# Full information about CCDC data access policies and citation 
# guidelines are available at http://www.ccdc.cam.ac.uk/access/V1 
# 
# Audit and citation data items may have been added by the CCDC. 
# Please retain this information to preserve the provenance of 
# this file and to allow appropriate attribution of the data. 
# 
#######################################################################

data_NaBidota
_database_code_depnum_ccdc_archive 'CCDC 2128468'
loop_
_audit_author_name
_audit_author_address
'Vickie McKee'
;Dublin City Univ and Univ Southern Denmark
Ireland
;
_audit_update_record             
;
2021-12-14 deposited with the CCDC.	2022-02-07 downloaded from the CCDC.
;
_audit_creation_date             2021-09-24
_audit_creation_method           
;
Olex2 1.3
(compiled 2020.11.12 svn.r5f609507 for OlexSys, GUI svn.r6272)
;
_shelx_SHELXL_version_number     2018/3
_chemical_name_common            ?
_chemical_name_systematic        ?
_chemical_formula_moiety         'C16 H24 Bi N4 O8, C16 H40 Bi N4 Na2 O16'
_chemical_formula_sum            'C32 H64 Bi2 N8 Na2 O24'
_chemical_formula_weight         1408.85
_chemical_melting_point          ?
_chemical_oxdiff_formula         'Bi Na C16 H32 N4 O12'
loop_
_atom_type_symbol
_atom_type_description
_atom_type_scat_dispersion_real
_atom_type_scat_dispersion_imag
_atom_type_scat_source
C C 0.0033 0.0016 'International Tables Vol C Tables 4.2.6.8 and 6.1.1.4'
H H 0.0000 0.0000 'International Tables Vol C Tables 4.2.6.8 and 6.1.1.4'
N N 0.0061 0.0033 'International Tables Vol C Tables 4.2.6.8 and 6.1.1.4'
O O 0.0106 0.0060 'International Tables Vol C Tables 4.2.6.8 and 6.1.1.4'
Na Na 0.0362 0.0249 'International Tables Vol C Tables 4.2.6.8 and 6.1.1.4'
Bi Bi -4.1077 10.2566 'International Tables Vol C Tables 4.2.6.8 and 6.1.1.4'

_shelx_space_group_comment       
;
The symmetry employed for this shelxl refinement is uniquely defined
by the following loop, which should always be used as a source of
symmetry information in preference to the above space-group names.
They are only intended as comments.
;
_space_group_crystal_system      monoclinic
_space_group_IT_number           13
_space_group_name_H-M_alt        'P 1 2/c 1'
_space_group_name_Hall           '-P 2yc'
loop_
_space_group_symop_operation_xyz
'x, y, z'
'-x, y, -z+1/2'
'-x, -y, -z'
'x, -y, z-1/2'

_cell_length_a                   17.1003(2)
_cell_length_b                   6.55970(10)
_cell_length_c                   19.8702(3)
_cell_angle_alpha                90
_cell_angle_beta                 101.6200(10)
_cell_angle_gamma                90
_cell_volume                     2183.22(5)
_cell_formula_units_Z            2
_cell_measurement_reflns_used    42051
_cell_measurement_temperature    100.01(10)
_cell_measurement_theta_max      30.3280
_cell_measurement_theta_min      3.2540
_shelx_estimated_absorpt_T_max   ?
_shelx_estimated_absorpt_T_min   ?
_exptl_absorpt_coefficient_mu    8.169
_exptl_absorpt_correction_T_max  0.911
_exptl_absorpt_correction_T_min  0.264
_exptl_absorpt_correction_type   gaussian
_exptl_absorpt_process_details   
;
CrysAlisPro 1.171.40.81a (Rigaku Oxford Diffraction, 2020)
Numerical absorption correction based on gaussian integration over
a multifaceted crystal model
Empirical absorption correction using spherical harmonics,
implemented in SCALE3 ABSPACK scaling algorithm.
;
_exptl_absorpt_special_details   ?
_exptl_crystal_colour            colourless
_exptl_crystal_colour_primary    colourless
_exptl_crystal_density_diffrn    2.143
_exptl_crystal_density_meas      ?
_exptl_crystal_density_method    ?
_exptl_crystal_description       block
_exptl_crystal_F_000             1384
loop_
_exptl_crystal_face_index_h
_exptl_crystal_face_index_k
_exptl_crystal_face_index_l
_exptl_crystal_face_perp_dist
0 0 1 0.0243
0 0 -1 0.0143
-1 -2 0 0.1034
1 2 -1 0.1001
1 0 0 0.0810
-1 0 0 0.0562
0 -1 0 0.1002

_exptl_crystal_size_max          0.218
_exptl_crystal_size_mid          0.148
_exptl_crystal_size_min          0.039
loop_
_exptl_oxdiff_crystal_face_indexfrac_h
_exptl_oxdiff_crystal_face_indexfrac_k
_exptl_oxdiff_crystal_face_indexfrac_l
_exptl_oxdiff_crystal_face_x
_exptl_oxdiff_crystal_face_y
_exptl_oxdiff_crystal_face_z
-0.0000 0.0000 1.0000 -0.0208 0.0076 0.0289
0.0000 -0.0000 -1.0000 0.0208 -0.0076 -0.0289
-1.0000 -2.0000 -0.0000 0.1651 -0.0723 0.1268
1.0000 2.0000 -1.0000 -0.1443 0.0647 -0.1557
1.0000 -0.0000 0.0000 0.0050 0.0419 0.0033
-1.0000 0.0000 -0.0000 -0.0050 -0.0419 -0.0033
-0.0000 -1.0000 -0.0000 0.0850 -0.0152 0.0650

_exptl_transmission_factor_max   ?
_exptl_transmission_factor_min   ?
_diffrn_reflns_av_R_equivalents  0.0354
_diffrn_reflns_av_unetI/netI     0.0163
_diffrn_reflns_Laue_measured_fraction_full 0.999
_diffrn_reflns_Laue_measured_fraction_max 0.945
_diffrn_reflns_limit_h_max       24
_diffrn_reflns_limit_h_min       -22
_diffrn_reflns_limit_k_max       9
_diffrn_reflns_limit_k_min       -9
_diffrn_reflns_limit_l_max       28
_diffrn_reflns_limit_l_min       -27
_diffrn_reflns_number            93107
_diffrn_reflns_point_group_measured_fraction_full 0.999
_diffrn_reflns_point_group_measured_fraction_max 0.945
_diffrn_reflns_theta_full        25.242
_diffrn_reflns_theta_max         30.594
_diffrn_reflns_theta_min         2.624
_diffrn_ambient_environment      N~2~
_diffrn_ambient_temperature      100.01(10)
_diffrn_detector                 'CCD plate'
_diffrn_detector_area_resol_mean 5.2923
_diffrn_detector_type            AtlasS2
_diffrn_measured_fraction_theta_full 0.999
_diffrn_measured_fraction_theta_max 0.945
_diffrn_measurement_details      
;
List of Runs (angles in degrees, time in seconds):

  # Type    Start    End  Width  t~exp~   \w     \q     \k     \f   Frames
#--------------------------------------------------------------------------
  1  \w    -65.00  23.00   1.00    2.58    --    2.84 -52.00 -72.65   88
  2  \w    -24.00  68.00   1.00    2.58    --   -3.94  20.00 -44.78   92
  3  \w    -28.00  64.00   1.00    2.58    --   -3.94  65.00 158.59   92
  4  \w    -25.00  69.00   1.00    2.58    --   -3.94  19.00 120.00   94
  5  \w    -25.00  69.00   1.00    2.58    --   -3.94  19.00   0.00   94
  6  \w    -20.00  62.00   1.00    2.58    --   -3.94  38.00 120.00   82
  7  \w    -25.00  69.00   1.00    2.58    --   -3.94  19.00  60.00   94
  8  \w    -25.00  69.00   1.00    2.58    --   -3.94  19.00-150.00   94
  9  \w    -22.00  63.00   1.00    2.58    --   -3.94  44.00-118.25   85
 10  \w    -24.00  38.00   1.00    2.58    --    2.84 -99.00  90.00   62
 11  \w    -65.00  23.00   1.00    2.58    --    2.84 -52.00  14.90   88
 12  \w    -25.00  69.00   1.00    2.58    --   -3.94  19.00-120.00   94
 13  \w    -20.00  13.00   1.00    2.58    --   -3.94  38.00 150.00   33
;
_diffrn_measurement_device       'four-circle diffractometer'
_diffrn_measurement_device_type  'XtaLAB Synergy, Dualflex, AtlasS2'
_diffrn_measurement_method       '\w scans'
_diffrn_orient_matrix_type       
'CrysAlisPro convention (1999,Acta A55,543-557)'
_diffrn_orient_matrix_UB_11      0.0049879000
_diffrn_orient_matrix_UB_12      -0.0850445000
_diffrn_orient_matrix_UB_13      -0.0207875000
_diffrn_orient_matrix_UB_21      0.0419241000
_diffrn_orient_matrix_UB_22      0.0151789000
_diffrn_orient_matrix_UB_23      0.0076250000
_diffrn_orient_matrix_UB_31      0.0032693000
_diffrn_orient_matrix_UB_32      -0.0650339000
_diffrn_orient_matrix_UB_33      0.0289448000
_diffrn_radiation_monochromator  mirror
_diffrn_radiation_probe          x-ray
_diffrn_radiation_type           'Mo K\a'
_diffrn_radiation_wavelength     0.71073
_diffrn_source                   'micro-focus sealed X-ray tube'
_diffrn_source_type              'PhotonJet (Mo) X-ray Source'
_reflns_Friedel_coverage         0.000
_reflns_Friedel_fraction_full    .
_reflns_Friedel_fraction_max     .
_reflns_number_gt                5865
_reflns_number_total             6353
_reflns_odcompleteness_completeness 99.84
_reflns_odcompleteness_iscentric 1
_reflns_odcompleteness_theta     26.32
_reflns_special_details          
;
 Reflections were merged by SHELXL according to the crystal
 class for the calculation of statistics and refinement.
 
 _reflns_Friedel_fraction is defined as the number of unique
 Friedel pairs measured divided by the number that would be
 possible theoretically, ignoring centric projections and
 systematic absences.
;
_reflns_threshold_expression     'I > 2\s(I)'
_computing_cell_refinement       'CrysAlisPro 1.171.40.81a (Rigaku OD, 2020)'
_computing_data_collection       'CrysAlisPro 1.171.40.81a (Rigaku OD, 2020)'
_computing_data_reduction        'CrysAlisPro 1.171.40.81a (Rigaku OD, 2020)'
_computing_molecular_graphics    'Mercury (Macrae at al., 2008)'
_computing_publication_material  
'Olex2 (Dolomanov et al. 2009), PublCIF (Westrip, 2010)'
_computing_structure_solution    'SHELXT (Sheldrick 2015)'
_computing_structure_refinement  'SHELXL-2018/3 (Sheldrick, 2015a)'
_refine_diff_density_max         0.592
_refine_diff_density_min         -0.598
_refine_diff_density_rms         0.091
_refine_ls_extinction_coef       0.00032(3)
_refine_ls_extinction_expression Fc^*^=kFc[1+0.001xFc^2^\l^3^/sin(2\q)]^-1/4^
_refine_ls_extinction_method     'SHELXL-2018/3 (Sheldrick 2018)'
_refine_ls_goodness_of_fit_ref   1.065
_refine_ls_hydrogen_treatment    mixed
_refine_ls_matrix_type           full
_refine_ls_number_parameters     333
_refine_ls_number_reflns         6353
_refine_ls_number_restraints     14
_refine_ls_R_factor_all          0.0169
_refine_ls_R_factor_gt           0.0139
_refine_ls_restrained_S_all      1.073
_refine_ls_shift/su_max          0.004
_refine_ls_shift/su_mean         0.000
_refine_ls_structure_factor_coef Fsqd
_refine_ls_weighting_details     
'w=1/[\s^2^(Fo^2^)+(0.0099P)^2^+1.5973P] where P=(Fo^2^+2Fc^2^)/3'
_refine_ls_weighting_scheme      calc
_refine_ls_wR_factor_gt          0.0272
_refine_ls_wR_factor_ref         0.0280
_refine_special_details          ?
_olex2_refinement_description    
;
1. Fixed Uiso
 At 1.2 times of:
  All C(H,H) groups
 At 1.5 times of:
  All O(H,H) groups
2. Restrained distances
 O9-H9C = O9-H9D = O10-H10C = O10-H10D = O11-H11C = O11-H11D
 0.83 with sigma of 0.02
 O12-H12A = O12-H12B
 0.83 with sigma of 0.02
 H9C-H9D = H10C-H10D = H11C-H11D = H12A-H12B
 1.35 with sigma of 0.02
 Na1-H11D = Na1-H11C
 -3.1 with sigma of 0.04
3.a Secondary CH2 refined with riding coordinates:
 C1(H1A,H1B), C2(H2A,H2B), C3(H3A,H3B), C5(H5A,H5B), C6(H6A,H6B), C7(H7A,H7B),
 C9(H9A,H9B), C10(H10A,H10B), C11(H11A,H11B), C13(H13A,H13B), C14(H14A,H14B),
 C15(H15A,H15B)
;
_atom_sites_solution_hydrogens   mixed
_atom_sites_solution_primary     dual
_atom_sites_solution_secondary   difmap
loop_
_atom_site_label
_atom_site_type_symbol
_atom_site_fract_x
_atom_site_fract_y
_atom_site_fract_z
_atom_site_U_iso_or_equiv
_atom_site_adp_type
_atom_site_occupancy
_atom_site_site_symmetry_order
_atom_site_calc_flag
_atom_site_refinement_flags_posn
_atom_site_refinement_flags_adp
_atom_site_refinement_flags_occupancy
_atom_site_disorder_assembly
_atom_site_disorder_group
Bi1 Bi 1.000000 0.92908(2) 0.750000 0.00513(3) Uani 1 2 d S T P . .
O1 O 0.86693(7) 0.75751(16) 0.73235(6) 0.0115(2) Uani 1 1 d . . . . .
O2 O 0.77202(7) 0.68302(18) 0.64053(6) 0.0165(2) Uani 1 1 d . . . . .
O3 O 0.99178(7) 0.76121(16) 0.63183(6) 0.0100(2) Uani 1 1 d . . . . .
O4 O 1.07869(7) 0.69676(17) 0.56405(6) 0.0150(2) Uani 1 1 d . . . . .
N1 N 0.88552(8) 1.14713(19) 0.68890(6) 0.0079(2) Uani 1 1 d . . . . .
N2 N 1.04920(8) 1.14607(19) 0.66264(6) 0.0076(2) Uani 1 1 d . . . . .
C1 C 0.89821(9) 1.3121(2) 0.80357(8) 0.0088(3) Uani 1 1 d . . . . .
H1A H 0.931458 1.423781 0.790943 0.011 Uiso 1 1 calc R U . . .
H1B H 0.866909 1.367513 0.836244 0.011 Uiso 1 1 calc R U . . .
C2 C 0.84154(9) 1.2366(2) 0.73954(8) 0.0089(3) Uani 1 1 d . . . . .
H2A H 0.805561 1.132275 0.752679 0.011 Uiso 1 1 calc R U . . .
H2B H 0.808243 1.351630 0.717858 0.011 Uiso 1 1 calc R U . . .
C3 C 0.83161(9) 1.0075(2) 0.64288(8) 0.0100(3) Uani 1 1 d . . . . .
H3A H 0.852307 0.988140 0.600234 0.012 Uiso 1 1 calc R U . . .
H3B H 0.778281 1.071634 0.630063 0.012 Uiso 1 1 calc R U . . .
C4 C 0.82259(9) 0.7985(2) 0.67476(8) 0.0103(3) Uani 1 1 d . . . . .
C5 C 0.91559(9) 1.3110(2) 0.64905(8) 0.0093(3) Uani 1 1 d . . . . .
H5A H 0.937317 1.423639 0.680441 0.011 Uiso 1 1 calc R U . . .
H5B H 0.870706 1.365677 0.614346 0.011 Uiso 1 1 calc R U . . .
C6 C 0.98015(9) 1.2332(2) 0.61322(8) 0.0090(3) Uani 1 1 d . . . . .
H6A H 0.957330 1.127229 0.579467 0.011 Uiso 1 1 calc R U . . .
H6B H 0.999006 1.346827 0.587790 0.011 Uiso 1 1 calc R U . . .
C7 C 1.09420(9) 1.0083(2) 0.62491(8) 0.0085(3) Uani 1 1 d . . . . .
H7A H 1.147414 0.981051 0.653861 0.010 Uiso 1 1 calc R U . . .
H7B H 1.102398 1.077621 0.582610 0.010 Uiso 1 1 calc R U . . .
C8 C 1.05156(9) 0.8056(2) 0.60539(8) 0.0092(3) Uani 1 1 d . . . . .
Bi2 Bi 0.500000 0.53598(2) 0.250000 0.00520(3) Uani 1 2 d S T P . .
O5 O 0.63371(7) 0.70483(16) 0.26739(6) 0.0103(2) Uani 1 1 d . . . . .
O6 O 0.72762(7) 0.78082(17) 0.36003(6) 0.0125(2) Uani 1 1 d . . . . .
O7 O 0.50847(7) 0.70428(16) 0.37159(6) 0.0111(2) Uani 1 1 d . . . . .
O8 O 0.42226(7) 0.75466(18) 0.44140(6) 0.0146(2) Uani 1 1 d . . . . .
N3 N 0.61394(8) 0.31744(19) 0.31129(6) 0.0075(2) Uani 1 1 d . . . . .
N4 N 0.45090(8) 0.31868(19) 0.33643(6) 0.0072(2) Uani 1 1 d . . . . .
C9 C 0.60224(9) 0.1533(2) 0.19735(8) 0.0092(3) Uani 1 1 d . . . . .
H9A H 0.633664 0.098762 0.164630 0.011 Uiso 1 1 calc R U . . .
H9B H 0.569296 0.040867 0.209916 0.011 Uiso 1 1 calc R U . . .
C10 C 0.65858(9) 0.2287(2) 0.26120(8) 0.0091(3) Uani 1 1 d . . . . .
H10A H 0.691905 0.113894 0.283030 0.011 Uiso 1 1 calc R U . . .
H10B H 0.694526 0.333364 0.248203 0.011 Uiso 1 1 calc R U . . .
C11 C 0.66722(10) 0.4571(2) 0.35784(8) 0.0100(3) Uani 1 1 d . . . . .
H11A H 0.720254 0.392111 0.371841 0.012 Uiso 1 1 calc R U . . .
H11B H 0.645305 0.478145 0.399792 0.012 Uiso 1 1 calc R U . . .
C12 C 0.67768(9) 0.6648(2) 0.32569(8) 0.0092(3) Uani 1 1 d . . . . .
C13 C 0.58429(9) 0.1530(2) 0.35072(8) 0.0093(3) Uani 1 1 d . . . . .
H13A H 0.629188 0.098892 0.385544 0.011 Uiso 1 1 calc R U . . .
H13B H 0.563063 0.040145 0.319194 0.011 Uiso 1 1 calc R U . . .
C14 C 0.51930(9) 0.2290(2) 0.38621(8) 0.0094(3) Uani 1 1 d . . . . .
H14A H 0.499840 0.114334 0.410758 0.011 Uiso 1 1 calc R U . . .
H14B H 0.541838 0.333456 0.420664 0.011 Uiso 1 1 calc R U . . .
C15 C 0.40602(10) 0.4554(2) 0.37427(8) 0.0090(3) Uani 1 1 d . . . . .
H15A H 0.395422 0.382396 0.415112 0.011 Uiso 1 1 calc R U . . .
H15B H 0.353849 0.487840 0.344399 0.011 Uiso 1 1 calc R U . . .
C16 C 0.44944(9) 0.6544(2) 0.39760(8) 0.0092(3) Uani 1 1 d . . . . .
Na1 Na 0.75056(4) 0.79050(10) 0.48080(3) 0.01281(13) Uani 1 1 d D . . . .
O9 O 0.79476(8) 1.12347(18) 0.48246(6) 0.0150(2) Uani 1 1 d D . . . .
H9C H 0.8334(10) 1.175(3) 0.4694(11) 0.023 Uiso 1 1 d D U . . .
H9D H 0.7706(11) 1.224(3) 0.4961(10) 0.023 Uiso 1 1 d D U . . .
O10 O 0.62019(7) 0.87698(19) 0.49481(6) 0.0141(2) Uani 1 1 d D . . . .
H10C H 0.5836(11) 0.837(3) 0.4638(9) 0.021 Uiso 1 1 d D U . . .
H10D H 0.6055(13) 0.978(3) 0.5131(10) 0.021 Uiso 1 1 d D U . . .
O11 O 0.71428(8) 0.43871(18) 0.52899(6) 0.0144(2) Uani 1 1 d D . . . .
H11C H 0.6715(10) 0.386(3) 0.5339(10) 0.022 Uiso 1 1 d D U . . .
H11D H 0.7340(12) 0.483(3) 0.5687(8) 0.022 Uiso 1 1 d D U . . .
O12 O 0.87865(7) 0.64938(18) 0.50756(6) 0.0141(2) Uani 1 1 d D . . . .
H12A H 0.9128(11) 0.673(3) 0.5420(9) 0.021 Uiso 1 1 d D U . . .
H12B H 0.8936(13) 0.556(3) 0.4861(10) 0.021 Uiso 1 1 d D U . . .

loop_
_atom_site_aniso_label
_atom_site_aniso_U_11
_atom_site_aniso_U_22
_atom_site_aniso_U_33
_atom_site_aniso_U_23
_atom_site_aniso_U_13
_atom_site_aniso_U_12
Bi1 0.00578(4) 0.00434(4) 0.00547(4) 0.000 0.00158(3) 0.000
O1 0.0111(5) 0.0090(5) 0.0145(6) 0.0013(4) 0.0033(4) -0.0007(4)
O2 0.0114(6) 0.0142(6) 0.0233(6) -0.0072(5) 0.0024(5) -0.0033(4)
O3 0.0105(5) 0.0100(5) 0.0105(5) -0.0013(4) 0.0041(4) -0.0017(4)
O4 0.0190(6) 0.0125(5) 0.0162(6) -0.0057(5) 0.0099(5) -0.0023(5)
N1 0.0084(6) 0.0072(6) 0.0083(6) 0.0004(5) 0.0023(5) -0.0002(5)
N2 0.0088(6) 0.0065(5) 0.0079(6) -0.0004(5) 0.0028(5) 0.0004(5)
C1 0.0098(7) 0.0067(6) 0.0103(7) 0.0006(5) 0.0032(6) 0.0024(5)
C2 0.0081(7) 0.0097(7) 0.0098(7) 0.0011(6) 0.0036(5) 0.0011(5)
C3 0.0092(7) 0.0119(7) 0.0084(7) -0.0008(6) 0.0003(6) -0.0014(6)
C4 0.0074(7) 0.0101(7) 0.0145(7) -0.0038(6) 0.0052(6) -0.0005(5)
C5 0.0095(7) 0.0083(6) 0.0102(7) 0.0029(6) 0.0025(6) 0.0012(5)
C6 0.0096(7) 0.0093(7) 0.0078(7) 0.0018(5) 0.0015(5) 0.0011(5)
C7 0.0086(7) 0.0079(6) 0.0098(7) -0.0012(6) 0.0037(6) -0.0001(5)
C8 0.0113(7) 0.0079(6) 0.0078(7) -0.0002(5) 0.0009(5) 0.0007(5)
Bi2 0.00592(4) 0.00445(4) 0.00536(4) 0.000 0.00145(3) 0.000
O5 0.0105(5) 0.0091(5) 0.0107(5) 0.0017(4) 0.0006(4) -0.0009(4)
O6 0.0113(6) 0.0121(5) 0.0134(5) -0.0012(4) 0.0012(4) -0.0031(4)
O7 0.0118(5) 0.0092(5) 0.0128(5) -0.0008(4) 0.0037(4) -0.0016(4)
O8 0.0184(6) 0.0126(5) 0.0142(6) -0.0059(4) 0.0065(5) -0.0021(4)
N3 0.0085(6) 0.0073(5) 0.0073(6) 0.0010(5) 0.0027(5) 0.0000(5)
N4 0.0085(6) 0.0066(5) 0.0070(6) -0.0006(5) 0.0023(5) 0.0002(5)
C9 0.0111(7) 0.0069(6) 0.0105(7) 0.0004(6) 0.0040(6) 0.0020(5)
C10 0.0090(7) 0.0093(7) 0.0096(7) 0.0015(6) 0.0034(6) 0.0024(5)
C11 0.0098(8) 0.0092(7) 0.0102(7) 0.0009(6) 0.0002(6) 0.0007(5)
C12 0.0074(7) 0.0099(7) 0.0113(7) -0.0001(6) 0.0041(6) 0.0013(5)
C13 0.0116(7) 0.0074(6) 0.0098(7) 0.0025(6) 0.0039(6) 0.0007(5)
C14 0.0099(7) 0.0100(7) 0.0086(7) 0.0011(6) 0.0030(6) 0.0006(5)
C15 0.0107(8) 0.0079(7) 0.0096(7) -0.0010(5) 0.0051(6) -0.0007(5)
C16 0.0103(7) 0.0083(7) 0.0084(7) -0.0004(6) 0.0003(5) 0.0000(5)
Na1 0.0114(3) 0.0121(3) 0.0145(3) -0.0010(2) 0.0017(2) 0.0001(2)
O9 0.0173(6) 0.0113(5) 0.0192(6) -0.0015(5) 0.0102(5) 0.0001(5)
O10 0.0133(6) 0.0140(6) 0.0146(6) -0.0009(5) 0.0020(5) 0.0012(5)
O11 0.0132(6) 0.0179(6) 0.0131(6) -0.0042(5) 0.0050(5) 0.0000(4)
O12 0.0133(6) 0.0141(6) 0.0140(6) -0.0035(5) 0.0005(5) 0.0020(5)

_geom_special_details            
;
 All esds (except the esd in the dihedral angle between two l.s. planes)
 are estimated using the full covariance matrix.  The cell esds are taken
 into account individually in the estimation of esds in distances, angles
 and torsion angles; correlations between esds in cell parameters are only
 used when they are defined by crystal symmetry.  An approximate (isotropic)
 treatment of cell esds is used for estimating esds involving l.s. planes.
;
loop_
_geom_bond_atom_site_label_1
_geom_bond_atom_site_label_2
_geom_bond_distance
_geom_bond_site_symmetry_2
_geom_bond_publ_flag
Bi1 O1 2.4993(11) . ?
Bi1 O1 2.4993(11) 2_756 ?
Bi1 O3 2.5715(11) . ?
Bi1 O3 2.5715(11) 2_756 ?
Bi1 N1 2.5288(13) 2_756 ?
Bi1 N1 2.5288(13) . ?
Bi1 N2 2.5170(12) . ?
Bi1 N2 2.5170(12) 2_756 ?
O1 C4 1.268(2) . ?
O2 C4 1.2438(19) . ?
O3 C8 1.2738(19) . ?
O4 C8 1.2463(19) . ?
N1 C2 1.4924(19) . ?
N1 C3 1.4785(19) . ?
N1 C5 1.4868(18) . ?
N2 C1 1.4842(19) 2_756 ?
N2 C6 1.4895(19) . ?
N2 C7 1.4843(19) . ?
C1 H1A 0.9900 . ?
C1 H1B 0.9900 . ?
C1 C2 1.519(2) . ?
C2 H2A 0.9900 . ?
C2 H2B 0.9900 . ?
C3 H3A 0.9900 . ?
C3 H3B 0.9900 . ?
C3 C4 1.531(2) . ?
C5 H5A 0.9900 . ?
C5 H5B 0.9900 . ?
C5 C6 1.517(2) . ?
C6 H6A 0.9900 . ?
C6 H6B 0.9900 . ?
C7 H7A 0.9900 . ?
C7 H7B 0.9900 . ?
C7 C8 1.529(2) . ?
Bi2 O5 2.5013(11) 2_655 ?
Bi2 O5 2.5012(11) . ?
Bi2 O7 2.6336(11) . ?
Bi2 O7 2.6336(11) 2_655 ?
Bi2 N3 2.5256(13) . ?
Bi2 N3 2.5255(13) 2_655 ?
Bi2 N4 2.5034(12) . ?
Bi2 N4 2.5035(12) 2_655 ?
O5 C12 1.2748(19) . ?
O6 C12 1.2406(19) . ?
O6 Na1 2.3531(13) . ?
O7 C16 1.2663(19) . ?
O8 C16 1.2526(19) . ?
N3 C10 1.4895(18) . ?
N3 C11 1.4783(19) . ?
N3 C13 1.4815(18) . ?
N4 C9 1.4859(19) 2_655 ?
N4 C14 1.4921(19) . ?
N4 C15 1.4802(19) . ?
C9 H9A 0.9900 . ?
C9 H9B 0.9900 . ?
C9 C10 1.513(2) . ?
C10 H10A 0.9900 . ?
C10 H10B 0.9900 . ?
C11 H11A 0.9900 . ?
C11 H11B 0.9900 . ?
C11 C12 1.531(2) . ?
C13 H13A 0.9900 . ?
C13 H13B 0.9900 . ?
C13 C14 1.516(2) . ?
C14 H14A 0.9900 . ?
C14 H14B 0.9900 . ?
C15 H15A 0.9900 . ?
C15 H15B 0.9900 . ?
C15 C16 1.527(2) . ?
Na1 O9 2.3093(13) . ?
Na1 O10 2.3705(13) . ?
Na1 O11 2.6204(14) . ?
Na1 O12 2.3383(13) . ?
O9 H9C 0.830(15) . ?
O9 H9D 0.852(15) . ?
O10 H10C 0.829(15) . ?
O10 H10D 0.818(15) . ?
O11 H11C 0.833(14) . ?
O11 H11D 0.845(15) . ?
O12 H12A 0.820(15) . ?
O12 H12B 0.819(15) . ?

loop_
_geom_angle_atom_site_label_1
_geom_angle_atom_site_label_2
_geom_angle_atom_site_label_3
_geom_angle
_geom_angle_site_symmetry_1
_geom_angle_site_symmetry_3
_geom_angle_publ_flag
O1 Bi1 O1 126.47(5) . 2_756 ?
O1 Bi1 O3 78.37(4) 2_756 2_756 ?
O1 Bi1 O3 79.40(4) . 2_756 ?
O1 Bi1 O3 79.40(4) 2_756 . ?
O1 Bi1 O3 78.36(4) . . ?
O1 Bi1 N1 65.95(4) . . ?
O1 Bi1 N1 156.49(4) 2_756 . ?
O1 Bi1 N1 65.95(4) 2_756 2_756 ?
O1 Bi1 N1 156.49(4) . 2_756 ?
O1 Bi1 N2 85.99(4) . 2_756 ?
O1 Bi1 N2 125.40(4) . . ?
O1 Bi1 N2 85.99(4) 2_756 . ?
O1 Bi1 N2 125.40(4) 2_756 2_756 ?
O3 Bi1 O3 129.29(5) . 2_756 ?
N1 Bi1 O3 125.11(4) 2_756 . ?
N1 Bi1 O3 84.79(4) 2_756 2_756 ?
N1 Bi1 O3 125.11(4) . 2_756 ?
N1 Bi1 O3 84.79(4) . . ?
N1 Bi1 N1 111.11(6) 2_756 . ?
N2 Bi1 O3 64.97(4) . . ?
N2 Bi1 O3 64.97(4) 2_756 2_756 ?
N2 Bi1 O3 155.16(4) 2_756 . ?
N2 Bi1 O3 155.16(4) . 2_756 ?
N2 Bi1 N1 71.52(4) 2_756 2_756 ?
N2 Bi1 N1 71.17(4) . 2_756 ?
N2 Bi1 N1 71.52(4) . . ?
N2 Bi1 N1 71.17(4) 2_756 . ?
N2 Bi1 N2 111.12(6) 2_756 . ?
C4 O1 Bi1 113.16(9) . . ?
C8 O3 Bi1 112.21(9) . . ?
C2 N1 Bi1 110.20(9) . . ?
C3 N1 Bi1 105.81(9) . . ?
C3 N1 C2 108.95(12) . . ?
C3 N1 C5 110.97(12) . . ?
C5 N1 Bi1 110.32(9) . . ?
C5 N1 C2 110.49(11) . . ?
C1 N2 Bi1 111.06(9) 2_756 . ?
C1 N2 C6 110.13(11) 2_756 . ?
C1 N2 C7 110.29(12) 2_756 . ?
C6 N2 Bi1 109.94(9) . . ?
C7 N2 Bi1 106.47(9) . . ?
C7 N2 C6 108.87(12) . . ?
N2 C1 H1A 109.3 2_756 . ?
N2 C1 H1B 109.3 2_756 . ?
N2 C1 C2 111.46(12) 2_756 . ?
H1A C1 H1B 108.0 . . ?
C2 C1 H1A 109.3 . . ?
C2 C1 H1B 109.3 . . ?
N1 C2 C1 111.71(12) . . ?
N1 C2 H2A 109.3 . . ?
N1 C2 H2B 109.3 . . ?
C1 C2 H2A 109.3 . . ?
C1 C2 H2B 109.3 . . ?
H2A C2 H2B 107.9 . . ?
N1 C3 H3A 108.8 . . ?
N1 C3 H3B 108.8 . . ?
N1 C3 C4 113.65(13) . . ?
H3A C3 H3B 107.7 . . ?
C4 C3 H3A 108.8 . . ?
C4 C3 H3B 108.8 . . ?
O1 C4 C3 118.14(13) . . ?
O2 C4 O1 126.00(15) . . ?
O2 C4 C3 115.85(14) . . ?
N1 C5 H5A 109.3 . . ?
N1 C5 H5B 109.3 . . ?
N1 C5 C6 111.68(12) . . ?
H5A C5 H5B 107.9 . . ?
C6 C5 H5A 109.3 . . ?
C6 C5 H5B 109.3 . . ?
N2 C6 C5 112.01(12) . . ?
N2 C6 H6A 109.2 . . ?
N2 C6 H6B 109.2 . . ?
C5 C6 H6A 109.2 . . ?
C5 C6 H6B 109.2 . . ?
H6A C6 H6B 107.9 . . ?
N2 C7 H7A 109.0 . . ?
N2 C7 H7B 109.0 . . ?
N2 C7 C8 112.86(12) . . ?
H7A C7 H7B 107.8 . . ?
C8 C7 H7A 109.0 . . ?
C8 C7 H7B 109.0 . . ?
O3 C8 C7 118.41(13) . . ?
O4 C8 O3 125.24(14) . . ?
O4 C8 C7 116.35(14) . . ?
O5 Bi2 O5 127.43(5) . 2_655 ?
O5 Bi2 O7 79.68(3) . 2_655 ?
O5 Bi2 O7 78.92(3) . . ?
O5 Bi2 O7 79.68(3) 2_655 . ?
O5 Bi2 O7 78.92(3) 2_655 2_655 ?
O5 Bi2 N3 65.78(4) . . ?
O5 Bi2 N3 155.92(4) 2_655 . ?
O5 Bi2 N3 155.92(4) . 2_655 ?
O5 Bi2 N3 65.78(4) 2_655 2_655 ?
O5 Bi2 N4 85.60(4) . 2_655 ?
O5 Bi2 N4 125.52(4) . . ?
O5 Bi2 N4 85.60(4) 2_655 . ?
O5 Bi2 N4 125.52(4) 2_655 2_655 ?
O7 Bi2 O7 130.43(5) 2_655 . ?
N3 Bi2 O7 84.32(4) 2_655 2_655 ?
N3 Bi2 O7 125.09(4) 2_655 . ?
N3 Bi2 O7 84.32(4) . . ?
N3 Bi2 O7 125.09(4) . 2_655 ?
N3 Bi2 N3 110.83(6) 2_655 . ?
N4 Bi2 O7 64.75(4) 2_655 2_655 ?
N4 Bi2 O7 64.75(4) . . ?
N4 Bi2 O7 154.68(4) . 2_655 ?
N4 Bi2 O7 154.68(4) 2_655 . ?
N4 Bi2 N3 71.26(4) . . ?
N4 Bi2 N3 71.02(4) . 2_655 ?
N4 Bi2 N3 71.02(4) 2_655 . ?
N4 Bi2 N3 71.26(4) 2_655 2_655 ?
N4 Bi2 N4 110.58(6) . 2_655 ?
C12 O5 Bi2 112.94(9) . . ?
C12 O6 Na1 122.17(10) . . ?
C16 O7 Bi2 111.41(9) . . ?
C10 N3 Bi2 110.44(9) . . ?
C11 N3 Bi2 105.56(9) . . ?
C11 N3 C10 109.03(12) . . ?
C11 N3 C13 110.72(12) . . ?
C13 N3 Bi2 110.82(9) . . ?
C13 N3 C10 110.16(11) . . ?
C9 N4 Bi2 111.41(9) 2_655 . ?
C9 N4 C14 109.76(11) 2_655 . ?
C14 N4 Bi2 110.66(9) . . ?
C15 N4 Bi2 106.46(8) . . ?
C15 N4 C9 109.83(12) . 2_655 ?
C15 N4 C14 108.63(12) . . ?
N4 C9 H9A 109.3 2_655 . ?
N4 C9 H9B 109.3 2_655 . ?
N4 C9 C10 111.61(12) 2_655 . ?
H9A C9 H9B 108.0 . . ?
C10 C9 H9A 109.3 . . ?
C10 C9 H9B 109.3 . . ?
N3 C10 C9 111.25(12) . . ?
N3 C10 H10A 109.4 . . ?
N3 C10 H10B 109.4 . . ?
C9 C10 H10A 109.4 . . ?
C9 C10 H10B 109.4 . . ?
H10A C10 H10B 108.0 . . ?
N3 C11 H11A 108.9 . . ?
N3 C11 H11B 108.9 . . ?
N3 C11 C12 113.56(13) . . ?
H11A C11 H11B 107.7 . . ?
C12 C11 H11A 108.9 . . ?
C12 C11 H11B 108.9 . . ?
O5 C12 C11 117.73(13) . . ?
O6 C12 O5 126.03(14) . . ?
O6 C12 C11 116.22(14) . . ?
N3 C13 H13A 109.3 . . ?
N3 C13 H13B 109.3 . . ?
N3 C13 C14 111.55(12) . . ?
H13A C13 H13B 108.0 . . ?
C14 C13 H13A 109.3 . . ?
C14 C13 H13B 109.3 . . ?
N4 C14 C13 111.81(12) . . ?
N4 C14 H14A 109.3 . . ?
N4 C14 H14B 109.3 . . ?
C13 C14 H14A 109.3 . . ?
C13 C14 H14B 109.3 . . ?
H14A C14 H14B 107.9 . . ?
N4 C15 H15A 108.8 . . ?
N4 C15 H15B 108.8 . . ?
N4 C15 C16 113.71(13) . . ?
H15A C15 H15B 107.7 . . ?
C16 C15 H15A 108.8 . . ?
C16 C15 H15B 108.8 . . ?
O7 C16 C15 118.42(13) . . ?
O8 C16 O7 125.85(14) . . ?
O8 C16 C15 115.73(14) . . ?
O6 Na1 O10 99.13(5) . . ?
O6 Na1 O11 110.23(5) . . ?
O9 Na1 O6 91.54(5) . . ?
O9 Na1 O10 94.87(5) . . ?
O9 Na1 O11 158.22(5) . . ?
O9 Na1 O12 94.72(5) . . ?
O10 Na1 O11 82.55(4) . . ?
O12 Na1 O6 100.22(5) . . ?
O12 Na1 O10 158.13(5) . . ?
O12 Na1 O11 81.26(5) . . ?
Na1 O9 H9C 131.5(14) . . ?
Na1 O9 H9D 124.0(14) . . ?
H9C O9 H9D 104.4(17) . . ?
Na1 O10 H10C 115.0(14) . . ?
Na1 O10 H10D 128.8(16) . . ?
H10C O10 H10D 109.6(18) . . ?
Na1 O11 H11C 133.5(15) . . ?
Na1 O11 H11D 87.7(13) . . ?
H11C O11 H11D 103.1(16) . . ?
Na1 O12 H12A 126.3(15) . . ?
Na1 O12 H12B 123.8(15) . . ?
H12A O12 H12B 109.4(19) . . ?

loop_
_geom_hbond_atom_site_label_D
_geom_hbond_atom_site_label_H
_geom_hbond_atom_site_label_A
_geom_hbond_distance_DH
_geom_hbond_distance_HA
_geom_hbond_distance_DA
_geom_hbond_angle_DHA
_geom_hbond_site_symmetry_A
_geom_hbond_publ_flag
C1 H1A O1 0.99 2.62 3.2433(18) 121.3 1_565 yes
C3 H3A O9 0.99 2.51 3.214(2) 127.7 . yes
C6 H6A O3 0.99 2.64 3.1199(18) 110.2 . yes
C7 H7B O12 0.99 2.60 3.561(2) 163.8 3_776 yes
C9 H9B O5 0.99 2.62 3.2524(18) 121.7 1_545 yes
C11 H11B O11 0.99 2.61 3.335(2) 129.9 . yes
C13 H13A O10 0.99 2.64 3.3382(19) 127.3 1_545 yes
C14 H14B O7 0.99 2.64 3.1330(19) 110.9 . yes
C15 H15A O10 0.99 2.52 3.4918(19) 166.2 3_666 yes
C15 H15A O11 0.99 2.64 3.1627(19) 113.1 3_666 yes
C15 H15B O2 0.99 2.50 3.134(2) 121.7 3_666 yes
O9 H9C O4 0.830(15) 1.952(15) 2.7809(17) 178(2) 3_776 yes
O9 H9D O11 0.852(15) 1.894(15) 2.7454(17) 177(2) 1_565 yes
O10 H10C O7 0.829(15) 2.193(15) 3.0072(17) 167(2) . yes
O10 H10D O8 0.818(15) 2.072(15) 2.8885(17) 175(2) 3_676 yes
O11 H11C O8 0.833(14) 1.994(14) 2.8213(17) 172(2) 3_666 yes
O12 H12A O3 0.820(15) 2.091(15) 2.9075(16) 173(2) . yes
O12 H12B O4 0.819(15) 2.036(15) 2.8514(16) 174(2) 3_766 yes

loop_
_geom_torsion_atom_site_label_1
_geom_torsion_atom_site_label_2
_geom_torsion_atom_site_label_3
_geom_torsion_atom_site_label_4
_geom_torsion
_geom_torsion_site_symmetry_1
_geom_torsion_site_symmetry_2
_geom_torsion_site_symmetry_3
_geom_torsion_site_symmetry_4
_geom_torsion_publ_flag
Bi1 O1 C4 O2 148.30(13) . . . . ?
Bi1 O1 C4 C3 -30.93(16) . . . . ?
Bi1 O3 C8 O4 152.37(13) . . . . ?
Bi1 O3 C8 C7 -27.92(16) . . . . ?
Bi1 N1 C2 C1 42.08(13) . . . . ?
Bi1 N1 C3 C4 39.34(14) . . . . ?
Bi1 N1 C5 C6 40.86(14) . . . . ?
Bi1 N2 C6 C5 43.02(14) . . . . ?
Bi1 N2 C7 C8 44.00(14) . . . . ?
N1 C3 C4 O1 -7.3(2) . . . . ?
N1 C3 C4 O2 173.38(13) . . . . ?
N1 C5 C6 N2 -58.22(16) . . . . ?
N2 C1 C2 N1 -57.80(16) 2_756 . . . ?
N2 C7 C8 O3 -11.3(2) . . . . ?
N2 C7 C8 O4 168.42(13) . . . . ?
C1 N2 C6 C5 -79.68(15) 2_756 . . . ?
C1 N2 C7 C8 164.58(12) 2_756 . . . ?
C2 N1 C3 C4 -79.12(15) . . . . ?
C2 N1 C5 C6 162.95(12) . . . . ?
C3 N1 C2 C1 157.75(12) . . . . ?
C3 N1 C5 C6 -76.08(15) . . . . ?
C5 N1 C2 C1 -80.09(15) . . . . ?
C5 N1 C3 C4 159.01(12) . . . . ?
C6 N2 C7 C8 -74.48(15) . . . . ?
C7 N2 C6 C5 159.29(12) . . . . ?
Bi2 O5 C12 O6 -147.36(13) . . . . ?
Bi2 O5 C12 C11 31.04(16) . . . . ?
Bi2 O7 C16 O8 -155.05(13) . . . . ?
Bi2 O7 C16 C15 24.65(16) . . . . ?
Bi2 N3 C10 C9 -42.45(13) . . . . ?
Bi2 N3 C11 C12 -40.64(14) . . . . ?
Bi2 N3 C13 C14 -40.62(14) . . . . ?
Bi2 N4 C14 C13 -42.40(14) . . . . ?
Bi2 N4 C15 C16 -46.71(14) . . . . ?
N3 C11 C12 O5 8.1(2) . . . . ?
N3 C11 C12 O6 -173.37(13) . . . . ?
N3 C13 C14 N4 57.18(16) . . . . ?
N4 C9 C10 N3 57.45(16) 2_655 . . . ?
N4 C15 C16 O7 14.5(2) . . . . ?
N4 C15 C16 O8 -165.74(13) . . . . ?
C9 N4 C14 C13 80.97(15) 2_655 . . . ?
C9 N4 C15 C16 -167.45(12) 2_655 . . . ?
C10 N3 C11 C12 78.02(15) . . . . ?
C10 N3 C13 C14 -163.14(12) . . . . ?
C11 N3 C10 C9 -158.01(12) . . . . ?
C11 N3 C13 C14 76.17(15) . . . . ?
C13 N3 C10 C9 80.29(15) . . . . ?
C13 N3 C11 C12 -160.63(12) . . . . ?
C14 N4 C15 C16 72.48(15) . . . . ?
C15 N4 C14 C13 -158.93(12) . . . . ?
Na1 O6 C12 O5 144.12(13) . . . . ?
Na1 O6 C12 C11 -34.31(17) . . . . ?

# start Validation Reply Form
_vrf_PLAT112_nabidota            
;
PROBLEM: ADDSYM Detects New (Pseudo) Symm. Elem         C         97 %Fit  
RESPONSE: See text in supplementary data. Data are ALMOST, 
but not quite centered.
;
# end Validation Reply Form
_shelx_res_file                  
;
TITL NaBidota.res in P2/c
    nabidota.res
    created by SHELXL-2018/3 at 11:55:35 on 24-Sep-2021
REM Old TITL vick in P2/n
REM SHELXT solution in P2/c: R1 0.031, Rweak 0.002, Alpha 0.020
REM <I/s> 1.254 for 402 systematic absences, Orientation as input
REM Formula found by SHELXT: C19 N5 O8 Na Bi
CELL 0.71073 17.1003 6.5597 19.8702 90 101.62 90
ZERR 2 0.0002 0.0001 0.0003 0 0.001 0
LATT 1
SYMM -X,+Y,0.5-Z
SFAC C H N O Na Bi
UNIT 64 128 16 48 4 4
EQIV $1 +X,1+Y,+Z
EQIV $2 2-X,2-Y,1-Z
EQIV $3 +X,-1+Y,+Z
EQIV $4 1-X,1-Y,1-Z
EQIV $5 1-X,2-Y,1-Z
EQIV $6 2-X,1-Y,1-Z
DFIX 0.83 O9 H9c O9 H9d O10 H10c O10 H10d O11 H11c O11 H11d
DFIX 0.83 O12 H12a O12 H12b
DANG 1.35 0.02 H9c H9d H10c H10d H11c H11d H12a H12b
DANG -3.1 Na1 H11d Na1 H11c

L.S. 10
PLAN  5
TEMP -173
HTAB C1 O1_$1
HTAB C3 O9
HTAB C6 O3
HTAB C7 O12_$2
HTAB C9 O5_$3
HTAB C11 O11
HTAB C13 O10_$3
HTAB C14 O7
HTAB C15 O10_$4
HTAB C15 O11_$4
HTAB C15 O2_$4
HTAB O9 O4_$2
HTAB O9 O11_$1
HTAB O10 O7
HTAB O10 O8_$5
HTAB O11 O8_$4
HTAB O12 O3
HTAB O12 O4_$6
CONF
BOND
LIST 6
htab
fmap 2
acta
MORE -1
BOND $H
REM <olex2.extras>
REM <HklSrc "%.\\NaBidota.hkl">
REM </olex2.extras>

WGHT    0.009900    1.597300
EXTI    0.000319
FVAR       0.24074
BI1   6    1.000000    0.929077    0.750000    10.50000    0.00578    0.00434 =
         0.00547    0.00000    0.00158    0.00000
O1    4    0.866929    0.757508    0.732353    11.00000    0.01111    0.00902 =
         0.01452    0.00129    0.00327   -0.00074
O2    4    0.772024    0.683023    0.640533    11.00000    0.01142    0.01418 =
         0.02335   -0.00719    0.00242   -0.00330
O3    4    0.991779    0.761214    0.631832    11.00000    0.01048    0.00998 =
         0.01045   -0.00127    0.00407   -0.00173
O4    4    1.078687    0.696759    0.564047    11.00000    0.01900    0.01250 =
         0.01620   -0.00570    0.00986   -0.00230
N1    3    0.885517    1.147130    0.688900    11.00000    0.00842    0.00722 =
         0.00831    0.00042    0.00234   -0.00016
N2    3    1.049202    1.146066    0.662643    11.00000    0.00881    0.00650 =
         0.00793   -0.00037    0.00276    0.00039
C1    1    0.898210    1.312123    0.803567    11.00000    0.00984    0.00671 =
         0.01028    0.00062    0.00316    0.00241
AFIX  23
H1A   2    0.931458    1.423781    0.790943    11.00000   -1.20000
H1B   2    0.866909    1.367513    0.836244    11.00000   -1.20000
AFIX   0
C2    1    0.841544    1.236631    0.739539    11.00000    0.00806    0.00971 =
         0.00981    0.00110    0.00360    0.00115
AFIX  23
H2A   2    0.805561    1.132275    0.752679    11.00000   -1.20000
H2B   2    0.808243    1.351630    0.717858    11.00000   -1.20000
AFIX   0
C3    1    0.831608    1.007455    0.642876    11.00000    0.00918    0.01193 =
         0.00839   -0.00080    0.00028   -0.00137
AFIX  23
H3A   2    0.852307    0.988140    0.600234    11.00000   -1.20000
H3B   2    0.778281    1.071634    0.630063    11.00000   -1.20000
AFIX   0
C4    1    0.822587    0.798507    0.674758    11.00000    0.00745    0.01008 =
         0.01448   -0.00379    0.00518   -0.00052
C5    1    0.915586    1.310964    0.649048    11.00000    0.00955    0.00835 =
         0.01021    0.00291    0.00247    0.00119
AFIX  23
H5A   2    0.937317    1.423639    0.680441    11.00000   -1.20000
H5B   2    0.870706    1.365677    0.614346    11.00000   -1.20000
AFIX   0
C6    1    0.980152    1.233229    0.613217    11.00000    0.00962    0.00935 =
         0.00784    0.00177    0.00148    0.00112
AFIX  23
H6A   2    0.957330    1.127229    0.579467    11.00000   -1.20000
H6B   2    0.999006    1.346827    0.587790    11.00000   -1.20000
AFIX   0
C7    1    1.094202    1.008331    0.624909    11.00000    0.00859    0.00788 =
         0.00980   -0.00122    0.00370   -0.00005
AFIX  23
H7A   2    1.147414    0.981051    0.653861    11.00000   -1.20000
H7B   2    1.102398    1.077621    0.582610    11.00000   -1.20000
AFIX   0
C8    1    1.051564    0.805618    0.605388    11.00000    0.01134    0.00793 =
         0.00784   -0.00024    0.00092    0.00067

BI2   6    0.500000    0.535979    0.250000    10.50000    0.00592    0.00445 =
         0.00536    0.00000    0.00145    0.00000
O5    4    0.633711    0.704830    0.267390    11.00000    0.01053    0.00905 =
         0.01072    0.00173    0.00064   -0.00089
O6    4    0.727619    0.780823    0.360033    11.00000    0.01131    0.01210 =
         0.01342   -0.00123    0.00124   -0.00313
O7    4    0.508467    0.704276    0.371590    11.00000    0.01180    0.00918 =
         0.01281   -0.00083    0.00373   -0.00160
O8    4    0.422259    0.754655    0.441403    11.00000    0.01842    0.01262 =
         0.01424   -0.00593    0.00653   -0.00209
N3    3    0.613938    0.317440    0.311289    11.00000    0.00853    0.00727 =
         0.00725    0.00101    0.00267   -0.00005
N4    3    0.450902    0.318679    0.336429    11.00000    0.00850    0.00655 =
         0.00700   -0.00057    0.00233    0.00019
C9    1    0.602241    0.153278    0.197351    11.00000    0.01109    0.00686 =
         0.01051    0.00039    0.00396    0.00198
AFIX  23
H9A   2    0.633664    0.098762    0.164630    11.00000   -1.20000
H9B   2    0.569296    0.040867    0.209916    11.00000   -1.20000
AFIX   0
C10   1    0.658583    0.228669    0.261202    11.00000    0.00898    0.00928 =
         0.00961    0.00149    0.00343    0.00241
AFIX  23
H10A  2    0.691905    0.113894    0.283030    11.00000   -1.20000
H10B  2    0.694526    0.333364    0.248203    11.00000   -1.20000
AFIX   0
C11   1    0.667216    0.457105    0.357841    11.00000    0.00984    0.00917 =
         0.01017    0.00094    0.00022    0.00067
AFIX  23
H11A  2    0.720254    0.392111    0.371841    11.00000   -1.20000
H11B  2    0.645305    0.478145    0.399792    11.00000   -1.20000
AFIX   0
C12   1    0.677677    0.664836    0.325690    11.00000    0.00737    0.00995 =
         0.01127   -0.00013    0.00405    0.00133
C13   1    0.584291    0.152955    0.350716    11.00000    0.01160    0.00739 =
         0.00979    0.00253    0.00392    0.00069
AFIX  23
H13A  2    0.629188    0.098892    0.385544    11.00000   -1.20000
H13B  2    0.563063    0.040145    0.319194    11.00000   -1.20000
AFIX   0
C14   1    0.519300    0.229032    0.386212    11.00000    0.00991    0.01000 =
         0.00863    0.00110    0.00298    0.00058
AFIX  23
H14A  2    0.499840    0.114334    0.410758    11.00000   -1.20000
H14B  2    0.541838    0.333456    0.420664    11.00000   -1.20000
AFIX   0
C15   1    0.406018    0.455394    0.374266    11.00000    0.01070    0.00791 =
         0.00960   -0.00103    0.00513   -0.00075
AFIX  23
H15A  2    0.395422    0.382396    0.415112    11.00000   -1.20000
H15B  2    0.353849    0.487840    0.344399    11.00000   -1.20000
AFIX   0
C16   1    0.449435    0.654378    0.397602    11.00000    0.01031    0.00829 =
         0.00841   -0.00038    0.00026    0.00002
NA1   5    0.750561    0.790503    0.480799    11.00000    0.01145    0.01208 =
         0.01451   -0.00103    0.00168    0.00010
O9    4    0.794761    1.123472    0.482459    11.00000    0.01731    0.01134 =
         0.01916   -0.00152    0.01017    0.00015
H9C   2    0.833375    1.175471    0.469413    11.00000   -1.50000
H9D   2    0.770568    1.224118    0.496090    11.00000   -1.50000
O10   4    0.620194    0.876976    0.494806    11.00000    0.01330    0.01397 =
         0.01458   -0.00089    0.00199    0.00122
H10C  2    0.583607    0.836617    0.463762    11.00000   -1.50000
H10D  2    0.605475    0.977821    0.513086    11.00000   -1.50000
O11   4    0.714280    0.438706    0.528989    11.00000    0.01321    0.01794 =
         0.01310   -0.00418    0.00497   -0.00001
H11C  2    0.671497    0.385746    0.533945    11.00000   -1.50000
H11D  2    0.733957    0.483080    0.568721    11.00000   -1.50000
O12   4    0.878645    0.649379    0.507563    11.00000    0.01332    0.01412 =
         0.01396   -0.00351    0.00053    0.00205
H12A  2    0.912827    0.673083    0.542000    11.00000   -1.50000
H12B  2    0.893636    0.555665    0.486068    11.00000   -1.50000
HKLF 4


REM  NaBidota.res in P2/c
REM wR2 = 0.0280, GooF = S = 1.065, Restrained GooF = 1.073 for all data
REM R1 = 0.0139 for 5865 Fo > 4sig(Fo) and 0.0169 for all 6353 data
REM 333 parameters refined using 14 restraints

END

WGHT      0.0099      1.5996

REM Instructions for potential hydrogen bonds
HTAB C1 O1_$1
HTAB C3 O9
HTAB C5 O3_$1
HTAB C6 O3
HTAB C7 O12_$2
HTAB C9 O5_$3
HTAB C11 O11
HTAB C13 O10_$3
HTAB C14 O7
HTAB C15 O10_$4
HTAB C15 O11_$4
HTAB C15 O2_$4
HTAB O9 O4_$2
HTAB O9 O11_$1
HTAB O10 O7
HTAB O10 O8_$5
HTAB O11 O8_$4
HTAB O11 O2
HTAB O12 O3
HTAB O12 O4_$6

REM Highest difference peak  0.592,  deepest hole -0.598,  1-sigma level  0.091
Q1    1   0.5496  0.1814  0.3671  11.00000  0.05    0.59
Q2    1   0.8632  1.2843  0.7701  11.00000  0.05    0.51
Q3    1   1.0749  0.9177  0.6093  11.00000  0.05    0.50
Q4    1   1.0131  1.1856  0.6362  11.00000  0.05    0.49
Q5    1   0.6515  0.7118  0.3011  11.00000  0.05    0.47
;
_shelx_res_checksum              96869
_olex2_submission_special_instructions 'No special instructions were received'
_oxdiff_exptl_absorpt_empirical_details 
;
Empirical correction (ABSPACK) includes:
- Absorption correction using spherical harmonics
- Frame scaling
;
_oxdiff_exptl_absorpt_empirical_full_max 1.197
_oxdiff_exptl_absorpt_empirical_full_min 0.856
_exptl_crystal_recrystallization_method 
'Re-crystallisation from solvent: Water/Ethanol'
####################################################################### 
# 
# This file contains crystal structure data downloaded from the 
# Cambridge Structural Database (CSD) hosted by the Cambridge 
# Crystallographic Data Centre (CCDC).
# 
# Full information about CCDC data access policies and citation 
# guidelines are available at http://www.ccdc.cam.ac.uk/access/V1 
# 
# Audit and citation data items may have been added by the CCDC. 
# Please retain this information to preserve the provenance of 
# this file and to allow appropriate attribution of the data. 
# 
#######################################################################

data_exp_851biph2
_database_code_depnum_ccdc_archive 'CCDC 2128467'
loop_
_audit_author_name
_audit_author_address
'Vickie McKee'
;Dublin City Univ and Univ Southern Denmark
Ireland
;
_audit_update_record             
;
2021-12-14 deposited with the CCDC.	2022-02-07 downloaded from the CCDC.
;
_audit_creation_date             2021-11-11
_audit_creation_method           
;
Olex2 1.3
(compiled 2020.11.12 svn.r5f609507 for OlexSys, GUI svn.r6272)
;
_shelx_SHELXL_version_number     2018/3
_chemical_name_common            ?
_chemical_name_systematic        ?
_chemical_formula_moiety         'C16 H24 Bi N4 O8, 2(H2.5 O)'
_chemical_formula_sum            'C16 H29 Bi N4 O10'
_chemical_formula_weight         646.41
_chemical_melting_point          ?
_chemical_oxdiff_formula         'Bi C16 H24 N4 O8'
loop_
_atom_type_symbol
_atom_type_description
_atom_type_scat_dispersion_real
_atom_type_scat_dispersion_imag
_atom_type_scat_source
C C 0.0033 0.0016 'International Tables Vol C Tables 4.2.6.8 and 6.1.1.4'
H H 0.0000 0.0000 'International Tables Vol C Tables 4.2.6.8 and 6.1.1.4'
N N 0.0061 0.0033 'International Tables Vol C Tables 4.2.6.8 and 6.1.1.4'
O O 0.0106 0.0060 'International Tables Vol C Tables 4.2.6.8 and 6.1.1.4'
Bi Bi -4.1077 10.2566 'International Tables Vol C Tables 4.2.6.8 and 6.1.1.4'

_shelx_space_group_comment       
;
The symmetry employed for this shelxl refinement is uniquely defined
by the following loop, which should always be used as a source of
symmetry information in preference to the above space-group names.
They are only intended as comments.
;
_space_group_crystal_system      tetragonal
_space_group_IT_number           85
_space_group_name_H-M_alt        'P 4/n'
_space_group_name_Hall           '-P 4a'
loop_
_space_group_symop_operation_xyz
'x, y, z'
'-x+1/2, -y+1/2, z'
'-y+1/2, x, z'
'y, -x+1/2, z'
'-x, -y, -z'
'x-1/2, y-1/2, -z'
'y-1/2, -x, -z'
'-y, x-1/2, -z'

_cell_length_a                   12.13250(10)
_cell_length_b                   12.13250(10)
_cell_length_c                   6.56530(10)
_cell_angle_alpha                90
_cell_angle_beta                 90
_cell_angle_gamma                90
_cell_volume                     966.40(2)
_cell_formula_units_Z            2
_cell_measurement_reflns_used    28818
_cell_measurement_temperature    100.00(10)
_cell_measurement_theta_max      30.3730
_cell_measurement_theta_min      3.5150
_shelx_estimated_absorpt_T_max   0.566
_shelx_estimated_absorpt_T_min   0.362
_exptl_absorpt_coefficient_mu    9.190
_exptl_absorpt_correction_T_max  0.679
_exptl_absorpt_correction_T_min  0.366
_exptl_absorpt_correction_type   gaussian
_exptl_absorpt_process_details   
;
CrysAlisPro 1.171.40.81a (Rigaku Oxford Diffraction, 2020)
Numerical absorption correction based on gaussian integration over
a multifaceted crystal model
Empirical absorption correction using spherical harmonics,
implemented in SCALE3 ABSPACK scaling algorithm.
;
_exptl_absorpt_special_details   ?
_exptl_crystal_colour            colourless
_exptl_crystal_colour_primary    colourless
_exptl_crystal_density_diffrn    2.221
_exptl_crystal_density_meas      ?
_exptl_crystal_density_method    ?
_exptl_crystal_description       block
_exptl_crystal_F_000             632
loop_
_exptl_crystal_face_index_h
_exptl_crystal_face_index_k
_exptl_crystal_face_index_l
_exptl_crystal_face_perp_dist
-1 1 0 0.0779
0 0 -1 0.0444
1 1 0 0.0361
-1 -1 0 0.0340
0 0 1 0.0316
1 -1 0 0.0609

_exptl_crystal_size_max          0.139
_exptl_crystal_size_mid          0.076
_exptl_crystal_size_min          0.07
loop_
_exptl_oxdiff_crystal_face_indexfrac_h
_exptl_oxdiff_crystal_face_indexfrac_k
_exptl_oxdiff_crystal_face_indexfrac_l
_exptl_oxdiff_crystal_face_x
_exptl_oxdiff_crystal_face_y
_exptl_oxdiff_crystal_face_z
-1.0000 1.0001 -0.0000 0.0686 0.0210 0.0410
0.0000 -0.0000 -1.0000 0.0281 0.0661 -0.0808
1.0000 1.0000 0.0000 0.0407 -0.0620 -0.0366
-1.0000 -1.0000 -0.0000 -0.0407 0.0620 0.0366
-0.0000 0.0000 1.0000 -0.0281 -0.0661 0.0808
1.0000 -1.0001 0.0000 -0.0686 -0.0210 -0.0410

_exptl_transmission_factor_max   ?
_exptl_transmission_factor_min   ?
_diffrn_reflns_av_R_equivalents  0.0360
_diffrn_reflns_av_unetI/netI     0.0126
_diffrn_reflns_Laue_measured_fraction_full 0.999
_diffrn_reflns_Laue_measured_fraction_max 0.983
_diffrn_reflns_limit_h_max       17
_diffrn_reflns_limit_h_min       -17
_diffrn_reflns_limit_k_max       17
_diffrn_reflns_limit_k_min       -17
_diffrn_reflns_limit_l_max       9
_diffrn_reflns_limit_l_min       -9
_diffrn_reflns_number            41527
_diffrn_reflns_point_group_measured_fraction_full 0.999
_diffrn_reflns_point_group_measured_fraction_max 0.983
_diffrn_reflns_theta_full        25.242
_diffrn_reflns_theta_max         30.579
_diffrn_reflns_theta_min         3.103
_diffrn_ambient_environment      N~2~
_diffrn_ambient_temperature      100.00(10)
_diffrn_detector                 'CCD plate'
_diffrn_detector_area_resol_mean 5.2923
_diffrn_detector_type            AtlasS2
_diffrn_measured_fraction_theta_full 0.999
_diffrn_measured_fraction_theta_max 0.983
_diffrn_measurement_details      
;
List of Runs (angles in degrees, time in seconds):

  # Type    Start    End  Width  t~exp~   \w     \q     \k     \f   Frames
#--------------------------------------------------------------------------
  1  \w    -25.00  69.00   1.00    1.56    --   -3.94  19.00  90.00   94
  2  \w    -25.00  64.00   1.00    1.56    --   -3.94  57.00   0.00   89
  3  \w    -25.00  69.00   1.00    1.56    --   -3.94  19.00-150.00   94
  4  \w    -25.00  69.00   1.00    1.56    --   -3.94  19.00-180.00   94
  5  \w    -25.00  69.00   1.00    1.56    --   -3.94  19.00 -90.00   94
  6  \w    -25.00  69.00   1.00    1.56    --   -3.94  19.00  30.00   94
  7  \w    -25.00  64.00   1.00    1.56    --   -3.94  57.00-150.00   89
  8  \w    -25.00  69.00   1.00    1.56    --   -3.94  19.00 120.00   94
  9  \w    -36.00  71.00   1.00    1.56    --   -3.94  14.00 -24.04  107
 10  \w    -24.00   1.00   1.00    1.56    --    2.84 -99.00  90.00   25
 11  \w    -65.00  24.00   1.00    1.56    --    2.84 -57.00 120.00   89
 12  \w    -20.00  62.00   1.00    1.56    --   -3.94  38.00 -30.00   82
 13  \w    -24.00  32.00   1.00    1.56    --   -3.94 -99.00   0.00   56
;
_diffrn_measurement_device       'four-circle diffractometer'
_diffrn_measurement_device_type  'XtaLAB Synergy, Dualflex, AtlasS2'
_diffrn_measurement_method       '\w scans'
_diffrn_orient_matrix_type       
'CrysAlisPro convention (1999,Acta A55,543-557)'
_diffrn_orient_matrix_UB_11      -0.0139422000
_diffrn_orient_matrix_UB_12      0.0546784000
_diffrn_orient_matrix_UB_13      -0.0280549000
_diffrn_orient_matrix_UB_21      -0.0414880000
_diffrn_orient_matrix_UB_22      -0.0204956000
_diffrn_orient_matrix_UB_23      -0.0660872000
_diffrn_orient_matrix_UB_31      -0.0387886000
_diffrn_orient_matrix_UB_32      0.0022331000
_diffrn_orient_matrix_UB_33      0.0807498000
_diffrn_radiation_monochromator  mirror
_diffrn_radiation_probe          x-ray
_diffrn_radiation_type           'Mo K\a'
_diffrn_radiation_wavelength     0.71073
_diffrn_source                   'micro-focus sealed X-ray tube'
_diffrn_source_type              'PhotonJet (Mo) X-ray Source'
_reflns_Friedel_coverage         0.000
_reflns_Friedel_fraction_full    .
_reflns_Friedel_fraction_max     .
_reflns_number_gt                1444
_reflns_number_total             1468
_reflns_odcompleteness_completeness 99.81
_reflns_odcompleteness_iscentric 1
_reflns_odcompleteness_theta     26.32
_reflns_special_details          
;
 Reflections were merged by SHELXL according to the crystal
 class for the calculation of statistics and refinement.
 
 _reflns_Friedel_fraction is defined as the number of unique
 Friedel pairs measured divided by the number that would be
 possible theoretically, ignoring centric projections and
 systematic absences.
;
_reflns_threshold_expression     'I > 2\s(I)'
_computing_cell_refinement       'CrysAlisPro 1.171.40.81a (Rigaku OD, 2020)'
_computing_data_collection       'CrysAlisPro 1.171.40.81a (Rigaku OD, 2020)'
_computing_data_reduction        'CrysAlisPro 1.171.40.81a (Rigaku OD, 2020)'
_computing_molecular_graphics    'Mercury (Macrae at al., 2008)'
_computing_publication_material  
'Olex2 (Dolomanov et al. 2009), PublCIF (Westrip, 2010)'
_computing_structure_solution    'SHELXT (Sheldrick 2015)'
_computing_structure_refinement  'SHELXL-2018/3 (Sheldrick, 2015a)'
_refine_diff_density_max         0.514
_refine_diff_density_min         -0.570
_refine_diff_density_rms         0.076
_refine_ls_extinction_coef       0.00091(19)
_refine_ls_extinction_expression Fc^*^=kFc[1+0.001xFc^2^\l^3^/sin(2\q)]^-1/4^
_refine_ls_extinction_method     'SHELXL-2018/3 (Sheldrick 2018)'
_refine_ls_goodness_of_fit_ref   1.116
_refine_ls_hydrogen_treatment    mixed
_refine_ls_matrix_type           full
_refine_ls_number_parameters     94
_refine_ls_number_reflns         1468
_refine_ls_number_restraints     66
_refine_ls_R_factor_all          0.0116
_refine_ls_R_factor_gt           0.0109
_refine_ls_restrained_S_all      1.111
_refine_ls_shift/su_max          0.003
_refine_ls_shift/su_mean         0.000
_refine_ls_structure_factor_coef Fsqd
_refine_ls_weighting_details     
'w=1/[\s^2^(Fo^2^)+(0.0114P)^2^+0.4519P] where P=(Fo^2^+2Fc^2^)/3'
_refine_ls_weighting_scheme      calc
_refine_ls_wR_factor_gt          0.0233
_refine_ls_wR_factor_ref         0.0235
_refine_special_details          ?
_olex2_refinement_description    
;
1. Fixed Uiso
 At 1.2 times of:
  All C(H,H) groups
 At 1.5 times of:
  All O(H,H) groups
2. Shared sites
{C3, C3'}
3. Restrained distances
 O5-H5A = O5-H5B
 0.83 with sigma of 0.02
 H5A-H5B
 1.35 with sigma of 0.02
4. Uiso/Uaniso restraints and constraints
Uanis(C3) = Uanis(C3')
5. Rigid body (RIGU) restrains
 All non-hydrogen atoms
 with sigma for 1-2 distances of 0.004 and sigma for 1-3 distances of 0.004
6. Same fragment restrains
{C3', C4', O1', O2'} sigma for 1-2: 0.02, 1-3: 0.04
as in
{C3, C4, O1, O2}
7. Others
 Sof(C3')=Sof(H3'A)=Sof(H3'B)=Sof(C4')=Sof(O1')=Sof(O2')=1-FVAR(1)
 Sof(C3)=Sof(H3A)=Sof(H3B)=Sof(C4)=Sof(O1)=Sof(O2)=FVAR(1)
 Fixed Sof: O5(0.5) H5B(0.75)
8.a Secondary CH2 refined with riding coordinates:
 C1(H1A,H1B), C2(H2A,H2B), C3(H3A,H3B), C3'(H3'A,H3'B)
;
_atom_sites_solution_hydrogens   mixed
_atom_sites_solution_primary     dual
_atom_sites_solution_secondary   difmap
loop_
_atom_site_label
_atom_site_type_symbol
_atom_site_fract_x
_atom_site_fract_y
_atom_site_fract_z
_atom_site_U_iso_or_equiv
_atom_site_adp_type
_atom_site_occupancy
_atom_site_site_symmetry_order
_atom_site_calc_flag
_atom_site_refinement_flags_posn
_atom_site_refinement_flags_adp
_atom_site_refinement_flags_occupancy
_atom_site_disorder_assembly
_atom_site_disorder_group
Bi1 Bi 0.750000 0.750000 0.60023(2) 0.00722(4) Uani 1 4 d S T P A .
N1 N 0.81239(9) 0.58985(9) 0.82104(17) 0.0102(2) Uani 1 1 d . . . . .
C1 C 0.71473(11) 0.53239(11) 0.90904(19) 0.0111(2) Uani 1 1 d . . . . .
H1A H 0.738844 0.484803 1.023152 0.013 Uiso 1 1 calc R U . . .
H1B H 0.681078 0.484608 0.803800 0.013 Uiso 1 1 calc R U . . .
C2 C 0.62946(10) 0.61378(10) 0.9855(2) 0.0105(2) Uani 1 1 d . . . . .
H2A H 0.566111 0.572833 1.043001 0.013 Uiso 1 1 calc R U . . .
H2B H 0.662048 0.658795 1.095896 0.013 Uiso 1 1 calc R U . . .
C3 C 0.87106(11) 0.51392(11) 0.6816(2) 0.0142(3) Uani 0.765(10) 1 d D . P A 1
H3A H 0.877010 0.440373 0.745940 0.017 Uiso 0.765(10) 1 calc R U P A 1
H3B H 0.946619 0.541803 0.657358 0.017 Uiso 0.765(10) 1 calc R U P A 1
C4 C 0.8097(2) 0.5030(3) 0.4743(5) 0.0138(6) Uani 0.765(10) 1 d D . P A 1
O1 O 0.73476(15) 0.5719(3) 0.4302(3) 0.0163(5) Uani 0.765(10) 1 d D . P A 1
O2 O 0.84153(12) 0.4257(3) 0.3620(4) 0.0190(7) Uani 0.765(10) 1 d D . P A 1
C3' C 0.87106(11) 0.51392(11) 0.6816(2) 0.0142(3) Uani 0.235(10) 1 d D . P A 2
H3'A H 0.893396 0.447899 0.759976 0.017 Uiso 0.235(10) 1 calc R U P A 2
H3'B H 0.939271 0.550789 0.634587 0.017 Uiso 0.235(10) 1 calc R U P A 2
C4' C 0.8084(7) 0.4768(7) 0.4992(14) 0.007(2) Uiso 0.235(10) 1 d D . P A 2
O1' O 0.7344(5) 0.5377(7) 0.4393(10) 0.0094(16) Uiso 0.235(10) 1 d D . P A 2
O2' O 0.8455(4) 0.3889(6) 0.4224(12) 0.0108(14) Uiso 0.235(10) 1 d D . P A 2
O5 O 0.7378(6) 0.2650(5) 0.1964(3) 0.0217(10) Uani 0.5 1 d D . P . .
H5A H 0.750000 0.250000 0.091(2) 0.033 Uiso 1 2 d DS U P . .
H5B H 0.778(2) 0.305(2) 0.264(3) 0.033 Uiso 0.75 1 d D U P . .

loop_
_atom_site_aniso_label
_atom_site_aniso_U_11
_atom_site_aniso_U_22
_atom_site_aniso_U_33
_atom_site_aniso_U_23
_atom_site_aniso_U_13
_atom_site_aniso_U_12
Bi1 0.00855(4) 0.00855(4) 0.00456(5) 0.000 0.000 0.000
N1 0.0105(5) 0.0126(5) 0.0075(5) -0.0028(4) 0.0002(4) -0.0004(4)
C1 0.0113(6) 0.0110(6) 0.0111(6) 0.0004(5) -0.0005(5) -0.0013(5)
C2 0.0124(6) 0.0118(5) 0.0072(5) 0.0021(5) -0.0006(5) 0.0000(4)
C3 0.0137(6) 0.0158(6) 0.0130(6) -0.0056(5) 0.0005(5) 0.0022(5)
C4 0.0150(11) 0.0142(13) 0.0122(11) -0.0039(10) 0.0021(8) -0.0039(9)
O1 0.0186(8) 0.0204(13) 0.0099(7) -0.0011(8) -0.0020(5) 0.0002(7)
O2 0.0189(7) 0.0237(13) 0.0143(10) -0.0094(10) 0.0014(6) 0.0007(6)
C3' 0.0137(6) 0.0158(6) 0.0130(6) -0.0056(5) 0.0005(5) 0.0022(5)
O5 0.028(3) 0.022(3) 0.0144(8) 0.0067(12) -0.0039(13) -0.0119(18)

_geom_special_details            
;
 All esds (except the esd in the dihedral angle between two l.s. planes)
 are estimated using the full covariance matrix.  The cell esds are taken
 into account individually in the estimation of esds in distances, angles
 and torsion angles; correlations between esds in cell parameters are only
 used when they are defined by crystal symmetry.  An approximate (isotropic)
 treatment of cell esds is used for estimating esds involving l.s. planes.
;
loop_
_geom_bond_atom_site_label_1
_geom_bond_atom_site_label_2
_geom_bond_distance
_geom_bond_site_symmetry_2
_geom_bond_publ_flag
Bi1 N1 2.5396(11) . ?
Bi1 N1 2.5396(11) 3_655 ?
Bi1 N1 2.5396(11) 4_565 ?
Bi1 N1 2.5396(11) 2_665 ?
Bi1 O1 2.439(3) . ?
Bi1 O1 2.439(3) 3_655 ?
Bi1 O1 2.439(3) 2_665 ?
Bi1 O1 2.439(3) 4_565 ?
N1 C1 1.4912(17) . ?
N1 C2 1.4829(16) 3_655 ?
N1 C3 1.4812(16) . ?
N1 C3' 1.4812(16) . ?
C1 H1A 0.9900 . ?
C1 H1B 0.9900 . ?
C1 C2 1.5157(18) . ?
C2 H2A 0.9900 . ?
C2 H2B 0.9900 . ?
C3 H3A 0.9900 . ?
C3 H3B 0.9900 . ?
C3 C4 1.557(3) . ?
C4 O1 1.268(4) . ?
C4 O2 1.254(3) . ?
C3' H3'A 0.9900 . ?
C3' H3'B 0.9900 . ?
C3' C4' 1.488(9) . ?
C4' O1' 1.228(9) . ?
C4' O2' 1.263(9) . ?
O5 H5A 0.733(15) . ?
O5 H5B 0.815(16) . ?

loop_
_geom_angle_atom_site_label_1
_geom_angle_atom_site_label_2
_geom_angle_atom_site_label_3
_geom_angle
_geom_angle_site_symmetry_1
_geom_angle_site_symmetry_3
_geom_angle_publ_flag
N1 Bi1 N1 70.98(2) . 3_655 ?
N1 Bi1 N1 70.98(2) 2_665 4_565 ?
N1 Bi1 N1 70.98(2) . 4_565 ?
N1 Bi1 N1 70.98(2) 3_655 2_665 ?
N1 Bi1 N1 110.38(5) . 2_665 ?
N1 Bi1 N1 110.38(5) 3_655 4_565 ?
O1 Bi1 N1 125.68(5) . 3_655 ?
O1 Bi1 N1 156.40(5) . 2_665 ?
O1 Bi1 N1 86.51(6) 4_565 2_665 ?
O1 Bi1 N1 66.79(7) 4_565 4_565 ?
O1 Bi1 N1 66.79(7) . . ?
O1 Bi1 N1 125.68(5) 3_655 2_665 ?
O1 Bi1 N1 125.68(5) 4_565 . ?
O1 Bi1 N1 86.51(6) 2_665 3_655 ?
O1 Bi1 N1 156.40(5) 2_665 . ?
O1 Bi1 N1 86.51(6) . 4_565 ?
O1 Bi1 N1 86.51(6) 3_655 . ?
O1 Bi1 N1 156.40(5) 4_565 3_655 ?
O1 Bi1 N1 66.79(7) 2_665 2_665 ?
O1 Bi1 N1 66.79(7) 3_655 3_655 ?
O1 Bi1 N1 125.68(5) 2_665 4_565 ?
O1 Bi1 N1 156.40(5) 3_655 4_565 ?
O1 Bi1 O1 77.92(6) . 3_655 ?
O1 Bi1 O1 77.92(6) 2_665 3_655 ?
O1 Bi1 O1 125.55(13) 4_565 3_655 ?
O1 Bi1 O1 125.55(13) . 2_665 ?
O1 Bi1 O1 77.92(5) 4_565 2_665 ?
O1 Bi1 O1 77.92(6) . 4_565 ?
C1 N1 Bi1 110.00(8) . . ?
C2 N1 Bi1 110.35(7) 3_655 . ?
C2 N1 C1 110.45(10) 3_655 . ?
C3 N1 Bi1 105.44(8) . . ?
C3 N1 C1 109.30(10) . . ?
C3 N1 C2 111.18(10) . 3_655 ?
C3' N1 Bi1 105.44(8) . . ?
C3' N1 C1 109.30(10) . . ?
N1 C1 H1A 109.3 . . ?
N1 C1 H1B 109.3 . . ?
N1 C1 C2 111.47(11) . . ?
H1A C1 H1B 108.0 . . ?
C2 C1 H1A 109.3 . . ?
C2 C1 H1B 109.3 . . ?
N1 C2 C1 111.94(10) 4_565 . ?
N1 C2 H2A 109.2 4_565 . ?
N1 C2 H2B 109.2 4_565 . ?
C1 C2 H2A 109.2 . . ?
C1 C2 H2B 109.2 . . ?
H2A C2 H2B 107.9 . . ?
N1 C3 H3A 109.4 . . ?
N1 C3 H3B 109.4 . . ?
N1 C3 C4 111.30(14) . . ?
H3A C3 H3B 108.0 . . ?
C4 C3 H3A 109.4 . . ?
C4 C3 H3B 109.4 . . ?
O1 C4 C3 119.1(2) . . ?
O2 C4 C3 115.5(2) . . ?
O2 C4 O1 125.4(2) . . ?
C4 O1 Bi1 115.14(15) . . ?
N1 C3' H3'A 108.3 . . ?
N1 C3' H3'B 108.3 . . ?
N1 C3' C4' 116.1(3) . . ?
H3'A C3' H3'B 107.4 . . ?
C4' C3' H3'A 108.3 . . ?
C4' C3' H3'B 108.3 . . ?
O1' C4' C3' 116.7(7) . . ?
O1' C4' O2' 129.9(8) . . ?
O2' C4' C3' 113.3(6) . . ?
H5A O5 H5B 123(2) . . ?

loop_
_geom_hbond_atom_site_label_D
_geom_hbond_atom_site_label_H
_geom_hbond_atom_site_label_A
_geom_hbond_distance_DH
_geom_hbond_distance_HA
_geom_hbond_distance_DA
_geom_hbond_angle_DHA
_geom_hbond_site_symmetry_A
_geom_hbond_publ_flag
O5 H5A O5 0.733(15) 1.899(17) 2.600(4) 160.1(5) 7_665 yes
O5 H5A O5 0.733(15) 1.899(17) 2.600(4) 160.1(5) 8_655 yes
O5 H5B O2 0.815(16) 1.779(18) 2.563(8) 161(3) . yes
O5 H5B O2' 0.815(16) 1.673(16) 2.484(9) 172(3) . yes

loop_
_geom_torsion_atom_site_label_1
_geom_torsion_atom_site_label_2
_geom_torsion_atom_site_label_3
_geom_torsion_atom_site_label_4
_geom_torsion
_geom_torsion_site_symmetry_1
_geom_torsion_site_symmetry_2
_geom_torsion_site_symmetry_3
_geom_torsion_site_symmetry_4
_geom_torsion_publ_flag
Bi1 N1 C1 C2 -43.14(11) . . . . ?
Bi1 N1 C3 C4 -41.43(19) . . . . ?
Bi1 N1 C3' C4' -55.0(5) . . . . ?
N1 C1 C2 N1 59.06(14) . . . 4_565 ?
N1 C3 C4 O1 14.0(3) . . . . ?
N1 C3 C4 O2 -167.3(2) . . . . ?
N1 C3' C4' O1' 25.2(9) . . . . ?
N1 C3' C4' O2' -158.9(5) . . . . ?
C1 N1 C3 C4 76.8(2) . . . . ?
C1 N1 C3' C4' 63.3(5) . . . . ?
C2 N1 C1 C2 78.91(13) 3_655 . . . ?
C2 N1 C3 C4 -161.03(19) 3_655 . . . ?
C2 N1 C3' C4' -174.5(4) 3_655 . . . ?
C3 N1 C1 C2 -158.46(10) . . . . ?
C3 C4 O1 Bi1 24.8(3) . . . . ?
O2 C4 O1 Bi1 -153.8(2) . . . . ?
C3' N1 C1 C2 -158.46(10) . . . . ?

# start Validation Reply Form
_vrf_PLAT417_exp_851biph2        
;
PROBLEM: Short Inter D-H..H-D       H5A      ..H5A      .       1.20 Ang.  
RESPONSE: Partial occupancy atoms.
;
# end Validation Reply Form
_shelx_res_file                  
;
TITL exp_851 in P4/n
    exp_851biph2.res
    created by SHELXL-2018/3 at 15:05:25 on 11-Nov-2021
rem Bidota, pH2, 100K, Mo
REM Old TITL vicki in P4/n
REM SHELXT solution in P4/n: R1 0.042, Rweak 0.013, Alpha 0.014
REM <I/s> 1.748 for 91 systematic absences, Orientation as input
REM Formula found by SHELXT: C16 N10 O4 Bi
CELL 0.71073 12.1325 12.1325 6.5653 90 90 90
ZERR 2 0.0001 0.0001 0.0001 0 0 0
LATT 1
SYMM 0.5-X,0.5-Y,+Z
SYMM 0.5-Y,+X,+Z
SYMM +Y,0.5-X,+Z
SFAC C H N O Bi
UNIT 32 58 8 20 2
EQIV $1 0.5+Y,1-X,-Z
EQIV $2 1-Y,-0.5+X,-Z
EADP C3 C3'
RIGU
DFIX 0.83 O5 H5a O5 H5b
DANG 1.35 0.02 H5a H5b
EXYZ C3 C3'

L.S. 10
PLAN  5
SIZE 0.07 0.076 0.139
TEMP -173.15(10)
HTAB O5 O5_$1
HTAB O5 O5_$2
HTAB O5 O2
HTAB O5 O2'
CONF
BOND
LIST 6
htab
MORE -1
BOND $H
fmap 2
acta
REM <olex2.extras>
REM <HklSrc "%.\\vicki_a.hkl">
REM </olex2.extras>

WGHT    0.011400    0.451900
EXTI    0.000911
FVAR       0.46561   0.76549
BI1   5    0.750000    0.750000    0.600226    10.25000    0.00855    0.00855 =
         0.00456    0.00000    0.00000    0.00000
N1    3    0.812387    0.589855    0.821041    11.00000    0.01047    0.01263 =
         0.00753   -0.00276    0.00019   -0.00040
C1    1    0.714731    0.532385    0.909041    11.00000    0.01131    0.01105 =
         0.01108    0.00044   -0.00053   -0.00129
AFIX  23
H1A   2    0.738844    0.484803    1.023152    11.00000   -1.20000
H1B   2    0.681078    0.484608    0.803800    11.00000   -1.20000
AFIX   0
C2    1    0.629459    0.613779    0.985481    11.00000    0.01245    0.01178 =
         0.00723    0.00213   -0.00058   -0.00001
AFIX  23
H2A   2    0.566111    0.572833    1.043001    11.00000   -1.20000
H2B   2    0.662048    0.658795    1.095896    11.00000   -1.20000
AFIX   0
SAME 0.02 0.04 C3' > O2'
PART 1
C3    1    0.871058    0.513920    0.681557    21.00000    0.01371    0.01577 =
         0.01299   -0.00565    0.00051    0.00223
AFIX  23
H3A   2    0.877010    0.440373    0.745940    21.00000   -1.20000
H3B   2    0.946619    0.541803    0.657358    21.00000   -1.20000
AFIX   0
C4    1    0.809678    0.503044    0.474319    21.00000    0.01504    0.01425 =
         0.01220   -0.00390    0.00206   -0.00392
O1    4    0.734758    0.571869    0.430247    21.00000    0.01860    0.02037 =
         0.00988   -0.00113   -0.00196    0.00024
O2    4    0.841525    0.425741    0.361955    21.00000    0.01894    0.02369 =
         0.01431   -0.00945    0.00137    0.00074
PART 2
C3'   1    0.871058    0.513920    0.681557   -21.00000    0.01371    0.01577 =
         0.01299   -0.00565    0.00051    0.00223
AFIX  23
H3'A  2    0.893396    0.447899    0.759976   -21.00000   -1.20000
H3'B  2    0.939271    0.550789    0.634587   -21.00000   -1.20000
AFIX   0
C4'   1    0.808400    0.476783    0.499207   -21.00000    0.00748
O1'   4    0.734354    0.537749    0.439323   -21.00000    0.00937
O2'   4    0.845517    0.388886    0.422400   -21.00000    0.01077

PART 0
O5    4    0.737806    0.264994    0.196418    10.50000    0.02825    0.02244 =
         0.01443    0.00673   -0.00391   -0.01188
H5A   2    0.750000    0.250000    0.090562    10.50000   -1.50000
H5B   2    0.777832    0.304799    0.263792    10.75000   -1.50000
HKLF 4


REM  exp_851 in P4/n
REM wR2 = 0.0235, GooF = S = 1.116, Restrained GooF = 1.111 for all data
REM R1 = 0.0109 for 1444 Fo > 4sig(Fo) and 0.0116 for all 1468 data
REM 94 parameters refined using 66 restraints

END

WGHT      0.0116      0.4435

REM Instructions for potential hydrogen bonds
EQIV $6 x, y, z+1
HTAB C1 O2_$6
EQIV $7 -y+1, x-1/2, -z+1
HTAB C1 O2_$7
HTAB C1 O1'
HTAB C1 O2'_$7
HTAB C2 O1_$6
EQIV $8 y+1/2, -x+1, -z+1
HTAB C3 O5_$8
EQIV $9 -x+2, -y+1, -z+1
HTAB C3 O2_$9
EQIV $4 -y+3/2, x, z
HTAB C3' O1'_$4
HTAB O5 O5_$1
HTAB O5 O5_$2
HTAB O5 O2
HTAB O5 O2'

REM Highest difference peak  0.514,  deepest hole -0.570,  1-sigma level  0.076
Q1    1   0.8379  0.5045  0.5842  11.00000  0.05    0.51
Q2    1   0.6721  0.5731  0.9380  11.00000  0.05    0.48
Q3    1   0.6158  0.6421  0.8985  11.00000  0.05    0.46
Q4    1   0.7588  0.5651  0.8690  11.00000  0.05    0.45
Q5    1   0.7500  0.7500  1.0307  10.25000  0.05    0.40
;
_shelx_res_checksum              29945
_olex2_submission_special_instructions 'No special instructions were received'
_oxdiff_exptl_absorpt_empirical_details 
;
Empirical correction (ABSPACK) includes:
- Absorption correction using spherical harmonics
- Frame scaling
;
_oxdiff_exptl_absorpt_empirical_full_max 1.256
_oxdiff_exptl_absorpt_empirical_full_min 0.845
_exptl_crystal_recrystallization_method 
'Crystallised from aqueous reaction mixture'
